# Supplementary material for: 4-Hydr­oxy-2,2,6,6-tetra­methyl­piperidinium hydrogensulfate monohydrate
Source: Acta Crystallogr Sect E Struct Rep Online. 2008 Jan 4;64(Pt 2):o350. doi: 10.1107/S1600536807067633 (PMC2960323; doi:10.1107/S1600536807067633)
Supplement: Supplementary file 1 [file e-64-0o350-sup1.cif]

##############################################################################
###                                                                        ###
###        Electronic paper (Acta Crystallographica Section E)             ###
###                                                                        ###
##############################################################################
#                                                                            #
# This CIF contains the data in a paper accepted for publication in Acta     #
# Crystallographica Section E. It conforms to the requirements of Notes      #
# for Authors for Section E, and has been peer reviewed under the auspices   #
# of the IUCr Commission on Journals.                                        #
#                                                                            #
# Full details of the Crystallographic Information File format               #
# are given in the paper "The Crystallographic Information File (CIF):       #
# a New Standard Archive File for Crystallography" by S. R. Hall, F. H.      #
# Allen and I. D. Brown [Acta Cryst. (1991), A47, 655-685].                  #
#                                                                            #
# The current version of the core CIF dictionary is obtainable from          #
# ftp://ftp.iucr.org/pub/cif_core.dic. The current version number is 2.1.    #
#                                                                            #
# Software is freely available for graphical display of the structure(s) in  #
# this CIF.  For information consult the CIF home page http://www.iucr.org/  #
# cif/home.html                                                              #
#                                                                            #
##############################################################################
                                             
data_global
_audit_creation_method     SHELXL-97
_journal_date_recd_electronic     2007-12-12
_journal_date_accepted     2007-12-19
_journal_name_full     'Acta Crystallographica, Section E'
_journal_year     2008
_journal_volume     64
_journal_issue      2
_journal_page_first     o350
_journal_page_last     o350
_journal_paper_category     QO
_journal_coeditor_code     CV2376
_publ_contact_author_name     'Dr. Wei Wang'
_publ_contact_author_address
; School of Chemical Engineering,
  University of Science and Technology Liaoning,
  Anshan 114051,
  People's Republic of China
;
_publ_contact_author_email     tju_chemistry@yahoo.com.cn
_publ_contact_author_fax     ?
_publ_contact_author_phone     ?
_publ_section_title
;
4-Hydroxy-2,2,6,6-tetramethylpiperidinium hydrogensulfate monohydrate
;
loop_
    _publ_author_name
    _publ_author_footnote
    _publ_author_address
    'Li Xiao' .
;
  College of Pharmaceuticals & Biotechnology
  Tianjin University
  Tianjin 300072
  People's Republic of China
;
    'Yun-Hui Zhang' .
;
  College of Pharmaceuticals & Biotechnology
  Tianjin University
  Tianjin 300072
  People's Republic of China
;
    'Ying Cui' .
;
  College of Pharmaceuticals & Biotechnology
  Tianjin University
  Tianjin 300072
  People's Republic of China
;
    'Xing-Hua Jin' .
;
  College of Pharmaceuticals & Biotechnology
  Tianjin University
  Tianjin 300072
  People's Republic of China
;
    'Wei Wang' .
;
  School of Chemical Engineering,
  University of Science and Technology Liaoning,
  Anshan 114051,
  People's Republic of China
;
data_I
_chemical_name_systematic
;
4-Hydroxy-2,2,6,6-tetramethylpiperidinium hydrogensulfate monohydrat
;
_chemical_name_common     ?
_chemical_formula_moiety     'C9 H20 N O +, H O4 S -, H2 O'
_chemical_formula_sum     'C9 H23 N O6 S'
_chemical_formula_structural     ?
_chemical_formula_analytical     ?
_chemical_formula_iupac     'C9 H20 N O +, H O4 S -, H2 O'
_chemical_formula_weight     273.34
_chemical_melting_point     ?
_symmetry_cell_setting     Triclinic
_symmetry_space_group_name_H-M     'P -1'
_symmetry_space_group_name_Hall     '-P 1'
loop_
    _symmetry_equiv_pos_as_xyz
    'x, y, z'
    '-x, -y, -z'
_cell_length_a     8.334(3)
_cell_length_b     8.518(3)
_cell_length_c     10.245(3)
_cell_angle_alpha     78.465(5)
_cell_angle_beta     82.546(5)
_cell_angle_gamma     71.586(4)
_cell_volume     674.3(3)
_cell_formula_units_Z     2
_cell_measurement_reflns_used     1816
_cell_measurement_theta_min     2.58
_cell_measurement_theta_max     26.19
_cell_measurement_temperature     294(2)
_exptl_crystal_description     plate
_exptl_crystal_colour     colourless
_exptl_crystal_size_max     0.26
_exptl_crystal_size_mid     0.24
_exptl_crystal_size_min     0.20
_exptl_crystal_density_diffrn     1.346
_exptl_crystal_density_meas     ?
_exptl_crystal_density_method     'not measured'
_exptl_crystal_F_000     296
_exptl_absorpt_coefficient_mu     0.256
_exptl_absorpt_correction_type     'multi-scan'
_exptl_absorpt_process_details     '(SADABS; Bruker, 1997)'
_exptl_absorpt_correction_T_min     0.9363
_exptl_absorpt_correction_T_max     0.9505
_exptl_special_details
;
;
_diffrn_ambient_temperature     294(2)
_diffrn_radiation_type     'Mo K\a'
_diffrn_radiation_wavelength     0.71073
_diffrn_radiation_source     'fine-focus sealed tube'
_diffrn_radiation_monochromator     graphite
_diffrn_measurement_device_type     'Bruker SMART CCD area-detector'
_diffrn_measurement_method     '\f and \w'
_diffrn_detector_area_resol_mean     ?
_diffrn_reflns_number     3506
_diffrn_reflns_av_R_equivalents     0.0161
_diffrn_reflns_av_sigmaI/netI     0.0296
_diffrn_reflns_theta_min     2.03
_diffrn_reflns_theta_max     25.02
_diffrn_reflns_theta_full     25.02
_diffrn_measured_fraction_theta_max     0.995
_diffrn_measured_fraction_theta_full     0.995
_diffrn_reflns_limit_h_min     -9
_diffrn_reflns_limit_h_max     6
_diffrn_reflns_limit_k_min     -10
_diffrn_reflns_limit_k_max     9
_diffrn_reflns_limit_l_min     -11
_diffrn_reflns_limit_l_max     12
_diffrn_standards_number     0
_diffrn_standards_interval_count     0
_diffrn_standards_interval_time     0
_diffrn_standards_decay_%     0
loop_
    _diffrn_standard_refln_index_h
    _diffrn_standard_refln_index_k
    _diffrn_standard_refln_index_l
    ? ? ?
_refine_special_details
;
 Refinement of F^2^ against ALL reflections.  The weighted R-factor wR and
 goodness of fit S are based on F^2^, conventional R-factors R are based
 on F, with F set to zero for negative F^2^. The threshold expression of
 F^2^ > 2sigma(F^2^) is used only for calculating R-factors(gt) etc. and is
 not relevant to the choice of reflections for refinement.  R-factors based
 on F^2^ are statistically about twice as large as those based on F, and R-
 factors based on ALL data will be even larger.
;
_reflns_number_total     2374
_reflns_number_gt     1929
_reflns_threshold_expression     I>2\s(I)
_refine_ls_structure_factor_coef     Fsqd
_refine_ls_matrix_type     full
_refine_ls_R_factor_all     0.0526
_refine_ls_R_factor_gt     0.0404
_refine_ls_wR_factor_gt     0.0982
_refine_ls_wR_factor_ref     0.1076
_refine_ls_goodness_of_fit_ref     1.056
_refine_ls_restrained_S_all     1.056
_refine_ls_number_reflns     2374
_refine_ls_number_parameters     176
_refine_ls_number_restraints     5
_refine_ls_hydrogen_treatment     mixed
_refine_ls_weighting_scheme     calc
_refine_ls_weighting_details
               'w=1/[\s^2^(Fo^2^)+(0.045P)^2^+0.4673P] where P=(Fo^2^+2Fc^2^)/3'
_atom_sites_solution_hydrogens     geom
_atom_sites_solution_primary     direct
_atom_sites_solution_secondary     difmap
_refine_ls_shift/su_max     0.000
_refine_ls_shift/su_mean     0.000
_refine_diff_density_max     0.405
_refine_diff_density_min     -0.333
_refine_ls_extinction_method     none
_refine_ls_extinction_coef     ?
loop_
    _atom_type_symbol
    _atom_type_description
    _atom_type_scat_dispersion_real
    _atom_type_scat_dispersion_imag
    _atom_type_scat_source
    C C 0.0033 0.0016
; International Tables
Vol. C, Tables 4.2.6.8 and 6.1.1.4
;
    H H 0.0000 0.0000
; International Tables
Vol. C, Tables 4.2.6.8 and 6.1.1.4
;
    N N 0.0061 0.0033
; International Tables
Vol. C, Tables 4.2.6.8 and 6.1.1.4
;
    O O 0.0106 0.0060
; International Tables
Vol. C, Tables 4.2.6.8 and 6.1.1.4
;
    S S 0.1246 0.1234
; International Tables
Vol. C, Tables 4.2.6.8 and 6.1.1.4
;
_computing_data_collection     'SMART (Bruker, 1997)'
_computing_cell_refinement     'SMART (Bruker, 1997)'
_computing_data_reduction     'SAINT (Bruker, 1997)'
_computing_structure_solution     'SHELXS97 (Sheldrick, 1997)'
_computing_structure_refinement     'SHELXL97 (Sheldrick, 1997)'
_computing_molecular_graphics     'SHELXTL (Bruker, 1997)'
_computing_publication_material     'SHELXTL (Bruker, 1997)'
loop_
    _atom_site_type_symbol
    _atom_site_label
    _atom_site_fract_x
    _atom_site_fract_y
    _atom_site_fract_z
    _atom_site_U_iso_or_equiv
    _atom_site_adp_type
    _atom_site_calc_flag
    _atom_site_refinement_flags
    _atom_site_occupancy
    _atom_site_disorder_assembly
    _atom_site_disorder_group
    S S1 0.14016(7) 0.73866(7) 0.24152(5) 0.03302(19) Uani d . 1 . .
    O O1 0.4452(2) 0.7411(3) 0.46414(17) 0.0535(5) Uani d D 1 . .
    H H1 0.547(2) 0.720(4) 0.457(4) 0.080 Uiso d D 1 . .
    O O2 0.3063(3) 0.7840(3) 0.24406(19) 0.0642(6) Uani d D 1 . .
    H H2 0.344(5) 0.760(5) 0.319(2) 0.096 Uiso d D 1 . .
    O O3 0.0141(2) 0.8333(2) 0.33050(17) 0.0468(5) Uani d . 1 . .
    O O4 0.1771(3) 0.5626(3) 0.2834(2) 0.0752(7) Uani d . 1 . .
    O O5 0.0982(3) 0.7967(3) 0.10455(17) 0.0676(6) Uani d . 1 . .
    N N1 0.1898(2) 0.8477(2) 0.83066(18) 0.0273(4) Uani d D 1 . .
    H H1A 0.164(3) 0.832(3) 0.9156(11) 0.033 Uiso d D 1 . .
    H H1B 0.124(2) 0.9428(18) 0.795(2) 0.033 Uiso d D 1 . .
    C C1 0.3968(3) 0.7257(3) 0.6054(2) 0.0361(5) Uani d . 1 . .
    H H1C 0.4668 0.6187 0.6519 0.043 Uiso calc R 1 . .
    C C2 0.4211(3) 0.8696(3) 0.6595(2) 0.0349(5) Uani d . 1 . .
    H H2A 0.3553 0.9749 0.6101 0.042 Uiso calc R 1 . .
    H H2B 0.5396 0.8656 0.6444 0.042 Uiso calc R 1 . .
    C C3 0.3682(3) 0.8660(3) 0.8082(2) 0.0302(5) Uani d . 1 . .
    C C4 0.1464(3) 0.7153(3) 0.7725(2) 0.0325(5) Uani d . 1 . .
    C C5 0.2122(3) 0.7299(3) 0.6255(2) 0.0368(5) Uani d . 1 . .
    H H5A 0.1989 0.6383 0.5891 0.044 Uiso calc R 1 . .
    H H5B 0.1442 0.8343 0.5763 0.044 Uiso calc R 1 . .
    C C6 0.4904(3) 0.7243(3) 0.8968(2) 0.0427(6) Uani d . 1 . .
    H H6A 0.4410 0.7137 0.9870 0.064 Uiso calc R 1 . .
    H H6B 0.5952 0.7495 0.8946 0.064 Uiso calc R 1 . .
    H H6C 0.5116 0.6208 0.8645 0.064 Uiso calc R 1 . .
    C C7 0.3528(3) 1.0332(3) 0.8499(3) 0.0435(6) Uani d . 1 . .
    H H7A 0.2729 1.1223 0.7972 0.065 Uiso calc R 1 . .
    H H7B 0.4614 1.0530 0.8359 0.065 Uiso calc R 1 . .
    H H7C 0.3145 1.0291 0.9427 0.065 Uiso calc R 1 . .
    C C8 -0.0472(3) 0.7621(3) 0.7869(3) 0.0463(6) Uani d . 1 . .
    H H8A -0.0831 0.6808 0.7552 0.069 Uiso calc R 1 . .
    H H8B -0.0942 0.8711 0.7354 0.069 Uiso calc R 1 . .
    H H8C -0.0859 0.7639 0.8792 0.069 Uiso calc R 1 . .
    C C9 0.2196(4) 0.5397(3) 0.8522(3) 0.0497(7) Uani d . 1 . .
    H H9A 0.1695 0.4635 0.8278 0.075 Uiso calc R 1 . .
    H H9B 0.1950 0.5431 0.9459 0.075 Uiso calc R 1 . .
    H H9C 0.3401 0.5023 0.8328 0.075 Uiso calc R 1 . .
    O O6 0.7835(3) 0.6591(3) 0.4742(2) 0.0653(6) Uani d D 1 . .
    H H6D 0.858(4) 0.702(5) 0.442(4) 0.098 Uiso d D 1 . .
    H H6E 0.814(5) 0.591(4) 0.540(3) 0.098 Uiso d D 1 . .
loop_
    _atom_site_aniso_label
    _atom_site_aniso_U_11
    _atom_site_aniso_U_22
    _atom_site_aniso_U_33
    _atom_site_aniso_U_12
    _atom_site_aniso_U_13
    _atom_site_aniso_U_23
    S1 0.0324(3) 0.0395(3) 0.0236(3) -0.0090(2) 0.0009(2) -0.0016(2)
    O1 0.0404(10) 0.0952(15) 0.0292(9) -0.0222(11) 0.0056(8) -0.0224(9)
    O2 0.0442(11) 0.1171(19) 0.0365(11) -0.0394(12) 0.0015(8) -0.0028(11)
    O3 0.0428(10) 0.0516(11) 0.0402(10) -0.0059(8) 0.0048(8) -0.0131(8)
    O4 0.0928(17) 0.0381(11) 0.0867(17) -0.0123(11) -0.0044(13) -0.0057(11)
    O5 0.0535(12) 0.1205(19) 0.0234(9) -0.0260(12) -0.0040(8) 0.0006(10)
    N1 0.0263(10) 0.0300(10) 0.0244(9) -0.0080(8) 0.0000(7) -0.0038(8)
    C1 0.0352(13) 0.0462(14) 0.0251(12) -0.0095(11) 0.0008(9) -0.0083(10)
    C2 0.0320(12) 0.0450(14) 0.0287(12) -0.0159(10) 0.0019(9) -0.0040(10)
    C3 0.0272(11) 0.0382(12) 0.0264(11) -0.0122(9) -0.0018(9) -0.0043(9)
    C4 0.0349(12) 0.0315(12) 0.0345(13) -0.0155(10) -0.0001(10) -0.0055(9)
    C5 0.0376(13) 0.0440(14) 0.0328(12) -0.0144(11) -0.0019(10) -0.0123(10)
    C6 0.0321(13) 0.0579(16) 0.0334(13) -0.0081(11) -0.0067(10) -0.0030(11)
    C7 0.0448(15) 0.0486(15) 0.0456(15) -0.0221(12) -0.0031(11) -0.0139(12)
    C8 0.0398(14) 0.0552(16) 0.0521(16) -0.0243(12) 0.0039(12) -0.0158(13)
    C9 0.0630(18) 0.0324(13) 0.0528(16) -0.0184(12) -0.0020(13) 0.0003(11)
    O6 0.0456(12) 0.0785(16) 0.0653(15) -0.0238(11) 0.0011(10) 0.0083(11)
_geom_special_details
;
 All esds (except the esd in the dihedral angle between two l.s. planes)
 are estimated using the full covariance matrix.  The cell esds are taken
 into account individually in the estimation of esds in distances, angles
 and torsion angles; correlations between esds in cell parameters are only
 used when they are defined by crystal symmetry.  An approximate (isotropic)
 treatment of cell esds is used for estimating esds involving l.s. planes.
;
loop_
    _geom_bond_atom_site_label_1
    _geom_bond_atom_site_label_2
    _geom_bond_site_symmetry_2
    _geom_bond_distance
    _geom_bond_publ_flag
    S1 O4 . 1.419(2) ?
    S1 O5 . 1.4411(18) ?
    S1 O3 . 1.4476(18) ?
    S1 O2 . 1.555(2) ?
    O1 C1 . 1.443(3) ?
    O1 H1 . 0.81(2) ?
    O2 H2 . 0.83(2) ?
    N1 C3 . 1.528(3) ?
    N1 C4 . 1.529(3) ?
    N1 H1A . 0.86(2) ?
    N1 H1B . 0.86(2) ?
    C1 C5 . 1.515(3) ?
    C1 C2 . 1.519(3) ?
    C1 H1C . 0.9800 ?
    C2 C3 . 1.528(3) ?
    C2 H2A . 0.9700 ?
    C2 H2B . 0.9700 ?
    C3 C7 . 1.529(3) ?
    C3 C6 . 1.531(3) ?
    C4 C8 . 1.529(3) ?
    C4 C9 . 1.530(3) ?
    C4 C5 . 1.530(3) ?
    C5 H5A . 0.9700 ?
    C5 H5B . 0.9700 ?
    C6 H6A . 0.9600 ?
    C6 H6B . 0.9600 ?
    C6 H6C . 0.9600 ?
    C7 H7A . 0.9600 ?
    C7 H7B . 0.9600 ?
    C7 H7C . 0.9600 ?
    C8 H8A . 0.9600 ?
    C8 H8B . 0.9600 ?
    C8 H8C . 0.9600 ?
    C9 H9A . 0.9600 ?
    C9 H9B . 0.9600 ?
    C9 H9C . 0.9600 ?
    O6 H6D . 0.82(2) ?
    O6 H6E . 0.81(2) ?
loop_
    _geom_angle_atom_site_label_1
    _geom_angle_atom_site_label_2
    _geom_angle_atom_site_label_3
    _geom_angle_site_symmetry_1
    _geom_angle_site_symmetry_3
    _geom_angle
    _geom_angle_publ_flag
    O4 S1 O5 . . 114.56(15) ?
    O4 S1 O3 . . 112.68(13) ?
    O5 S1 O3 . . 111.13(12) ?
    O4 S1 O2 . . 107.34(14) ?
    O5 S1 O2 . . 103.30(11) ?
    O3 S1 O2 . . 107.04(12) ?
    C1 O1 H1 . . 106(3) ?
    S1 O2 H2 . . 114(3) ?
    C3 N1 C4 . . 120.80(17) ?
    C3 N1 H1A . . 107.9(16) ?
    C4 N1 H1A . . 107.7(16) ?
    C3 N1 H1B . . 105.5(16) ?
    C4 N1 H1B . . 105.6(16) ?
    H1A N1 H1B . . 109(2) ?
    O1 C1 C5 . . 108.04(18) ?
    O1 C1 C2 . . 109.83(19) ?
    C5 C1 C2 . . 110.27(19) ?
    O1 C1 H1C . . 109.6 ?
    C5 C1 H1C . . 109.6 ?
    C2 C1 H1C . . 109.6 ?
    C1 C2 C3 . . 113.44(18) ?
    C1 C2 H2A . . 108.9 ?
    C3 C2 H2A . . 108.9 ?
    C1 C2 H2B . . 108.9 ?
    C3 C2 H2B . . 108.9 ?
    H2A C2 H2B . . 107.7 ?
    N1 C3 C2 . . 107.19(16) ?
    N1 C3 C7 . . 105.65(18) ?
    C2 C3 C7 . . 111.28(19) ?
    N1 C3 C6 . . 110.75(18) ?
    C2 C3 C6 . . 112.80(19) ?
    C7 C3 C6 . . 108.92(19) ?
    N1 C4 C8 . . 105.19(18) ?
    N1 C4 C9 . . 111.11(19) ?
    C8 C4 C9 . . 108.9(2) ?
    N1 C4 C5 . . 107.47(17) ?
    C8 C4 C5 . . 111.10(19) ?
    C9 C4 C5 . . 112.8(2) ?
    C1 C5 C4 . . 112.66(18) ?
    C1 C5 H5A . . 109.1 ?
    C4 C5 H5A . . 109.1 ?
    C1 C5 H5B . . 109.1 ?
    C4 C5 H5B . . 109.1 ?
    H5A C5 H5B . . 107.8 ?
    C3 C6 H6A . . 109.5 ?
    C3 C6 H6B . . 109.5 ?
    H6A C6 H6B . . 109.5 ?
    C3 C6 H6C . . 109.5 ?
    H6A C6 H6C . . 109.5 ?
    H6B C6 H6C . . 109.5 ?
    C3 C7 H7A . . 109.5 ?
    C3 C7 H7B . . 109.5 ?
    H7A C7 H7B . . 109.5 ?
    C3 C7 H7C . . 109.5 ?
    H7A C7 H7C . . 109.5 ?
    H7B C7 H7C . . 109.5 ?
    C4 C8 H8A . . 109.5 ?
    C4 C8 H8B . . 109.5 ?
    H8A C8 H8B . . 109.5 ?
    C4 C8 H8C . . 109.5 ?
    H8A C8 H8C . . 109.5 ?
    H8B C8 H8C . . 109.5 ?
    C4 C9 H9A . . 109.5 ?
    C4 C9 H9B . . 109.5 ?
    H9A C9 H9B . . 109.5 ?
    C4 C9 H9C . . 109.5 ?
    H9A C9 H9C . . 109.5 ?
    H9B C9 H9C . . 109.5 ?
    H6D O6 H6E . . 111(4) ?
loop_
    _geom_torsion_atom_site_label_1
    _geom_torsion_atom_site_label_2
    _geom_torsion_atom_site_label_3
    _geom_torsion_atom_site_label_4
    _geom_torsion_site_symmetry_1
    _geom_torsion_site_symmetry_2
    _geom_torsion_site_symmetry_3
    _geom_torsion_site_symmetry_4
    _geom_torsion
    _geom_torsion_publ_flag
    O1 C1 C2 C3 . . . . 178.44(18) ?
    C5 C1 C2 C3 . . . . 59.5(2) ?
    C4 N1 C3 C2 . . . . 47.9(2) ?
    C4 N1 C3 C7 . . . . 166.70(19) ?
    C4 N1 C3 C6 . . . . -75.5(2) ?
    C1 C2 C3 N1 . . . . -50.8(2) ?
    C1 C2 C3 C7 . . . . -165.8(2) ?
    C1 C2 C3 C6 . . . . 71.4(2) ?
    C3 N1 C4 C8 . . . . -167.05(19) ?
    C3 N1 C4 C9 . . . . 75.2(2) ?
    C3 N1 C4 C5 . . . . -48.6(2) ?
    O1 C1 C5 C4 . . . . -179.71(19) ?
    C2 C1 C5 C4 . . . . -59.7(3) ?
    N1 C4 C5 C1 . . . . 51.7(3) ?
    C8 C4 C5 C1 . . . . 166.3(2) ?
    C9 C4 C5 C1 . . . . -71.1(3) ?
loop_
    _geom_hbond_atom_site_label_D
    _geom_hbond_atom_site_label_H
    _geom_hbond_atom_site_label_A
    _geom_hbond_site_symmetry_A
    _geom_hbond_distance_DH
    _geom_hbond_distance_HA
    _geom_hbond_distance_DA
    _geom_hbond_angle_DHA
    _geom_hbond_publ_flag
    O2 H2 O1 . 0.83(2) 1.76(2) 2.576(3) 168(4) yes
    N1 H1A O5 1_556 0.86(2) 1.933(17) 2.795(3) 178(2) yes
    N1 H1B O3 2_576 0.86(2) 2.154(19) 3.002(3) 168(2) yes
    O6 H6D O3 1_655 0.82(2) 2.06(2) 2.874(3) 169(4) yes
    O6 H6E O4 2_666 0.81(2) 2.00(2) 2.790(3) 165(4) yes
