# Supplementary material for: 4-Hydr­oxy-2,2,6,6-tetra­methyl­piperidinium hydrogensulfate monohydrate
Source: Acta Crystallogr Sect E Struct Rep Online. 2008 Jan 4;64(Pt 2):o350. doi: 10.1107/S1600536807067633 (PMC2960323; doi:10.1107/S1600536807067633)
Supplement: Supplementary file 2 [file e-64-0o350-Isup2.hkl]

# 
# h,k,l, Fc-squared, Fo-squared, sigma(Fo-squared) and status flag 
# 
data_I
_shelx_title ' 71012B in P-1' 
_shelx_refln_list_code          4 
_shelx_F_calc_maximum       93.40 
_exptl_crystal_F_000       296.00 
_reflns_d_resolution_high  0.8403 
 
loop_ 
 _symmetry_equiv_pos_as_xyz 
 'x, y, z' 
 '-x, -y, -z' 
 
_cell_length_a     8.3340 
_cell_length_b     8.5180 
_cell_length_c    10.2446 
_cell_angle_alpha  78.465 
_cell_angle_beta   82.546 
_cell_angle_gamma  71.586 
 
_shelx_F_squared_multiplier     1.000 
 
loop_ 
 _refln_index_h 
 _refln_index_k 
 _refln_index_l 
 _refln_F_squared_calc 
 _refln_F_squared_meas 
 _refln_F_squared_sigma 
 _refln_observed_status 
   1   0   0      247.27      272.74      4.82 o 
   2   0   0      145.38      112.45      2.72 o 
   3   0   0     1653.45     1662.47     27.40 o 
   4   0   0      289.65      321.96      7.07 o 
   5   0   0      174.09      181.83      5.19 o 
   6   0   0      131.95      130.72      3.25 o 
   7   0   0       22.45       20.41      1.70 o 
   8   0   0        9.04        3.83      1.48 o 
   9   0   0        1.52       -1.71      2.14 o 
  -9   1   0       12.82       15.24      3.27 o 
  -8   1   0       30.45       32.76      3.46 o 
  -7   1   0        0.14        0.68      1.63 o 
  -6   1   0      202.20      197.06      6.09 o 
  -5   1   0      183.21      188.94      5.58 o 
  -4   1   0      140.94      141.68      4.24 o 
  -3   1   0        0.05       -0.21      0.59 o 
  -2   1   0       35.86       38.74      1.58 o 
  -1   1   0     8308.76     7012.10    267.29 o 
   0   1   0       38.55       19.95      0.80 o 
   1   1   0     5061.88     4639.88     73.98 o 
   2   1   0     1492.30     1442.25     23.28 o 
   3   1   0     4447.92     4616.90     72.86 o 
   4   1   0     1190.43     1218.45     20.85 o 
   5   1   0      447.43      467.38      9.67 o 
   6   1   0      236.50      232.77      4.54 o 
   7   1   0        8.44       13.01      1.51 o 
   8   1   0       44.03       55.69      2.59 o 
   9   1   0       12.35        7.04      1.73 o 
  -8   2   0        8.57        9.51      2.67 o 
  -7   2   0       90.11       94.56      4.72 o 
  -6   2   0       90.82       89.65      4.37 o 
  -5   2   0        2.37        2.21      1.43 o 
  -4   2   0       56.64       58.21      2.74 o 
  -3   2   0      269.99      269.56      6.23 o 
  -2   2   0      220.88      196.05      7.77 o 
  -1   2   0      829.98      793.37     10.27 o 
   0   2   0     8724.30     7874.62    156.00 o 
   1   2   0        1.11        2.78      0.42 o 
   2   2   0      764.76      779.90      9.49 o 
   3   2   0      759.97      767.23      9.67 o 
   4   2   0      135.30      143.45      2.84 o 
   5   2   0      124.91      113.18      4.88 o 
   6   2   0       15.93       19.33      1.56 o 
   7   2   0      170.41      176.87      4.02 o 
   8   2   0       13.43        8.99      1.56 o 
   9   2   0        9.38        6.81      1.71 o 
  -8   3   0       20.73       23.80      3.68 o 
  -7   3   0        3.86        0.42      2.16 o 
  -6   3   0      156.63      167.55      5.98 o 
  -5   3   0      198.78      209.89      6.35 o 
  -4   3   0       52.38       56.28      3.00 o 
  -3   3   0        2.08        0.48      0.65 o 
  -2   3   0        1.60        1.10      0.53 o 
  -1   3   0       39.68       37.23      1.33 o 
   0   3   0      300.23      327.59      4.64 o 
   1   3   0     1938.02     1915.10     30.93 o 
   2   3   0       81.87       75.96      1.51 o 
   3   3   0      758.99      739.68      9.37 o 
   4   3   0        7.23       10.63      0.83 o 
   5   3   0       61.67       59.52      2.04 o 
   6   3   0      432.22      458.60      7.17 o 
   7   3   0        3.11        2.35      2.31 o 
   8   3   0        7.15        5.80      1.48 o 
   9   3   0       27.00       25.09      2.90 o 
  -7   4   0       43.52       41.96      3.74 o 
  -6   4   0       71.56       73.15      4.31 o 
  -5   4   0       38.00       30.28      2.65 o 
  -4   4   0       72.29       69.81      2.60 o 
  -3   4   0      306.82      300.15      8.68 o 
  -2   4   0       12.44       14.01      2.96 o 
  -1   4   0      442.53      444.92      6.57 o 
   0   4   0      883.76      829.13      8.59 o 
   1   4   0      317.27      334.53      3.90 o 
   2   4   0       11.84       10.30      0.69 o 
   3   4   0        4.69        5.53      0.61 o 
   4   4   0      259.12      243.07      4.03 o 
   5   4   0      260.74      266.84      4.57 o 
   6   4   0        7.80        5.79      1.05 o 
   7   4   0       23.23       23.16      1.65 o 
   8   4   0       85.47       80.86      2.92 o 
   9   4   0       15.88       17.02      1.97 o 
  -6   5   0       51.74       46.24      3.72 o 
  -5   5   0        9.23        2.20      1.80 o 
  -4   5   0      166.59      173.59      7.24 o 
  -3   5   0      106.73      107.70      3.14 o 
  -2   5   0      185.14      188.98      3.98 o 
  -1   5   0       95.95       92.83      3.50 o 
   0   5   0       63.10       54.69      1.61 o 
   1   5   0      734.87      711.26      9.28 o 
   2   5   0      414.84      456.97      5.28 o 
   3   5   0       99.43      105.45      2.21 o 
   4   5   0      134.46      124.02      2.62 o 
   5   5   0      133.75      122.89      2.82 o 
   6   5   0      146.02      135.93      3.22 o 
   7   5   0       28.23       27.63      2.86 o 
   8   5   0       18.50       24.46      3.05 o 
   9   5   0       19.16       18.28      3.19 o 
  -5   6   0        0.12       -2.79      2.00 o 
  -4   6   0        1.10       -1.03      1.29 o 
  -3   6   0      167.17      181.13      7.12 o 
  -2   6   0        5.43        4.97      1.36 o 
  -1   6   0      240.02      210.25      6.91 o 
   0   6   0      101.97       96.47      2.48 o 
   1   6   0      422.40      417.18      5.05 o 
   2   6   0       21.51       28.66      1.41 o 
   3   6   0       60.53       68.09      3.15 o 
   4   6   0      673.27      681.04     14.16 o 
   5   6   0      179.56      190.13      6.20 o 
   6   6   0       73.13       66.73      3.81 o 
   7   6   0       72.16       63.22      3.86 o 
   8   6   0       13.56       11.05      2.68 o 
   9   6   0        4.37        0.30      2.07 o 
  -4   7   0       46.18       43.91      2.67 o 
  -3   7   0        5.98        3.33      1.80 o 
  -2   7   0        1.84       -0.39      2.23 o 
  -1   7   0       35.59       35.52      1.97 o 
   0   7   0      332.93      305.59      8.95 o 
   1   7   0       35.05       26.60      2.50 o 
   2   7   0        0.04       -0.43      1.25 o 
   3   7   0      313.62      342.93      6.17 o 
   4   7   0        6.66        4.18      1.67 o 
   5   7   0      284.48      287.39      8.20 o 
   6   7   0      147.79      147.40      5.81 o 
   7   7   0       39.75       50.61      4.03 o 
   8   7   0        8.82        6.99      2.45 o 
  -3   8   0       24.59       31.21      4.20 o 
  -2   8   0       15.68       13.31      3.09 o 
  -1   8   0       57.14       47.51      4.04 o 
   0   8   0       51.96       49.41      3.81 o 
   1   8   0       33.73       33.44      3.45 o 
   2   8   0       90.00       94.80      4.74 o 
   3   8   0        3.71        0.89      1.85 o 
   4   8   0      196.30      204.24      4.94 o 
   5   8   0        6.86        6.03      2.17 o 
   6   8   0        0.06       -0.97      2.00 o 
   7   8   0       20.37       17.42      3.23 o 
  -1   9   0       39.08       32.38      3.98 o 
   0   9   0       29.29       24.97      3.54 o 
   1   9   0       11.31       14.04      3.14 o 
   2   9   0        0.97        0.23      2.06 o 
   3   9   0       29.74       34.63      3.64 o 
   4   9   0        6.92       10.65      2.74 o 
   5   9   0        5.31       11.61      2.89 o 
   6   9   0       31.48       36.41      4.10 o 
  -6  -9   1        1.91       -2.12      2.57 o 
  -5  -9   1       29.19       27.18      3.48 o 
  -4  -9   1        8.57       12.10      2.78 o 
  -3  -9   1        1.96        2.33      2.34 o 
  -2  -9   1        4.23        2.90      2.22 o 
  -1  -9   1        0.04        0.93      2.40 o 
   0  -9   1        0.30       -2.19      2.48 o 
  -7  -8   1        0.01        0.43      2.48 o 
  -6  -8   1       33.22       36.84      3.92 o 
  -5  -8   1       17.94       17.39      2.84 o 
  -4  -8   1        5.04        3.77      1.42 o 
  -3  -8   1        0.96        4.10      1.97 o 
  -2  -8   1       45.34       48.20      3.52 o 
  -1  -8   1       16.08       18.22      2.74 o 
   0  -8   1        0.46        0.73      1.96 o 
   1  -8   1        0.32        0.55      2.12 o 
   2  -8   1       57.26       68.74      4.88 o 
  -8  -7   1        5.90        1.44      2.24 o 
  -7  -7   1        4.04        2.44      2.03 o 
  -6  -7   1        7.53        5.16      2.27 o 
  -5  -7   1        1.93        3.69      2.04 o 
  -4  -7   1       75.50       80.31      3.93 o 
  -3  -7   1      248.01      244.27      5.03 o 
  -2  -7   1        2.73       -0.31      0.99 o 
  -1  -7   1       19.50       23.27      2.81 o 
   0  -7   1        0.46       -0.33      1.58 o 
   1  -7   1       14.13       18.88      2.65 o 
   2  -7   1      126.07      114.41      5.60 o 
   3  -7   1       56.02       63.47      4.53 o 
   4  -7   1        1.76       -0.02      2.72 o 
  -9  -6   1       47.23       37.02      3.90 o 
  -8  -6   1       14.13        8.46      2.49 o 
  -7  -6   1        0.22       -0.56      1.72 o 
  -6  -6   1        3.74        3.19      1.77 o 
  -5  -6   1       98.44      107.09      4.48 o 
  -4  -6   1        0.48       -1.79      1.19 o 
  -3  -6   1       52.00       59.82      3.01 o 
  -2  -6   1       86.48       90.68      2.57 o 
  -1  -6   1       96.27       94.11      2.70 o 
   0  -6   1       82.27       78.19      3.85 o 
   1  -6   1      254.99      243.93      4.65 o 
   2  -6   1       78.82       86.68      4.10 o 
   3  -6   1        4.16        2.85      1.19 o 
   4  -6   1       22.88       30.93      2.25 o 
   5  -6   1       72.68       67.52      3.16 o 
  -9  -5   1        0.03       -0.06      2.41 o 
  -8  -5   1        1.27        0.06      1.87 o 
  -7  -5   1       68.44       65.38      3.97 o 
  -6  -5   1      245.01      224.53      7.03 o 
  -5  -5   1       47.99       50.14      2.98 o 
  -4  -5   1      575.13      595.18     12.60 o 
  -3  -5   1      234.16      232.88      3.67 o 
  -2  -5   1      114.38      108.52      1.82 o 
  -1  -5   1        0.88        3.84      1.02 o 
   0  -5   1      136.09      123.82      2.04 o 
   1  -5   1        0.41       -0.42      1.31 o 
   2  -5   1       34.29       30.20      1.58 o 
   3  -5   1       88.06       92.91      3.02 o 
   4  -5   1       68.83       65.33      2.69 o 
   5  -5   1        0.00       -1.82      1.87 o 
   6  -5   1       30.98       33.25      3.55 o 
  -9  -4   1       13.54       17.66      3.04 o 
  -8  -4   1      104.03      100.53      5.00 o 
  -7  -4   1       35.51       23.18      2.84 o 
  -6  -4   1       15.84       13.88      1.31 o 
  -5  -4   1      149.11      161.72      6.50 o 
  -4  -4   1        9.51        8.29      0.81 o 
  -3  -4   1      100.97       94.47      1.91 o 
  -2  -4   1      286.48      292.32      4.08 o 
  -1  -4   1      699.66      707.09      9.13 o 
   0  -4   1      232.29      255.98      3.21 o 
   1  -4   1        2.36        6.60      0.62 o 
   2  -4   1       44.60       36.80      1.55 o 
   3  -4   1       25.57       21.59      1.56 o 
   4  -4   1       55.11       58.32      2.33 o 
   5  -4   1        5.66        6.35      1.82 o 
   6  -4   1       59.16       63.60      4.09 o 
   7  -4   1        0.00       -1.75      2.35 o 
  -9  -3   1        0.45        1.78      1.54 o 
  -8  -3   1       22.59       35.98      2.15 o 
  -7  -3   1      274.22      270.94      5.59 o 
  -6  -3   1      212.72      209.19      4.13 o 
  -5  -3   1      120.58      124.90      3.42 o 
  -4  -3   1     1383.67     1381.47     16.87 o 
  -3  -3   1       13.48       16.19      0.80 o 
  -2  -3   1       31.74       21.08      0.82 o 
  -1  -3   1        1.51        2.19      0.29 o 
   0  -3   1       18.58       35.87      0.83 o 
   1  -3   1       73.59       96.53      1.62 o 
   2  -3   1      267.69      291.61      3.71 o 
   3  -3   1       40.00       37.31      1.63 o 
   4  -3   1       11.52       10.29      1.38 o 
   5  -3   1      108.48      104.99      4.54 o 
   6  -3   1        0.01       -0.49      1.76 o 
   7  -3   1      142.88      164.35      6.49 o 
   8  -3   1       17.53       25.76      3.64 o 
  -9  -2   1       18.61       23.92      4.48 o 
  -8  -2   1       70.76       65.29      2.80 o 
  -7  -2   1       10.31        9.09      1.31 o 
  -6  -2   1       14.71       15.60      1.34 o 
  -5  -2   1      628.14      622.38      8.69 o 
  -4  -2   1      668.48      725.23      9.50 o 
  -3  -2   1      522.09      466.12      6.25 o 
  -2  -2   1      619.93      622.36     13.88 o 
  -1  -2   1     2881.08     2916.74     34.25 o 
   0  -2   1      684.22      667.86      6.77 o 
   1  -2   1       30.27       20.50      0.66 o 
   2  -2   1      119.93      144.21      3.19 o 
   3  -2   1        4.17        5.18      2.99 o 
   4  -2   1       22.22       18.20      1.86 o 
   5  -2   1      223.20      216.56      6.28 o 
   6  -2   1      118.02      116.64      4.78 o 
   7  -2   1        0.02       -0.03      1.78 o 
   8  -2   1        0.06        2.50      2.44 o 
  -9  -1   1       12.52       11.37      2.01 o 
  -8  -1   1       84.23       83.10      3.03 o 
  -7  -1   1      464.21      463.08      7.62 o 
  -6  -1   1       82.62       96.00      3.25 o 
  -5  -1   1      399.10      410.98      6.33 o 
  -4  -1   1      256.79      224.77      3.82 o 
  -3  -1   1      896.58     1007.96     18.17 o 
  -2  -1   1     1179.35     1165.93     13.80 o 
  -1  -1   1     1191.15     1167.40     13.97 o 
   0  -1   1      127.11       89.80      1.75 o 
   1  -1   1      299.35      324.33      9.01 o 
   2  -1   1     1218.84     1277.98     13.90 o 
   3  -1   1      125.46      122.08      3.51 o 
   4  -1   1       62.38       62.93      2.82 o 
   5  -1   1      141.98      160.13      5.04 o 
   6  -1   1       16.93       12.13      1.96 o 
   7  -1   1      214.44      220.20      7.10 o 
   8  -1   1        1.90        2.85      1.98 o 
   9  -1   1       14.67       25.84      3.58 o 
  -9   0   1        2.12       -0.31      2.22 o 
  -8   0   1      120.04      111.55      3.54 o 
  -7   0   1        2.35        3.25      1.75 o 
  -6   0   1      128.48      118.64      3.05 o 
  -5   0   1      421.23      397.47      6.19 o 
  -4   0   1      136.66      149.26      2.91 o 
  -3   0   1      283.53      292.26      4.32 o 
  -2   0   1     1751.29     1737.94     35.88 o 
  -1   0   1       58.12       72.61      1.66 o 
   0   0   1      110.19      120.40      2.29 o 
   1   0   1      367.72      315.86      5.57 o 
   2   0   1     1980.44     2008.80     32.34 o 
   3   0   1      153.40      181.38      4.38 o 
   4   0   1     1104.24     1219.99     21.22 o 
   5   0   1      224.16      251.57      6.45 o 
   6   0   1      583.39      569.46     12.22 o 
   7   0   1       80.94       79.36      3.98 o 
   8   0   1       20.33       16.82      2.57 o 
   9   0   1       68.76       72.49      4.63 o 
  -8   1   1       51.47       58.31      3.98 o 
  -7   1   1      107.77       95.06      4.49 o 
  -6   1   1       31.62       27.10      2.53 o 
  -5   1   1        4.96        3.11      0.86 o 
  -4   1   1       75.05       68.96      1.89 o 
  -3   1   1       45.96       60.45      1.55 o 
  -2   1   1     1404.48     1314.32     15.54 o 
  -1   1   1       31.53       34.03      0.92 o 
   0   1   1      282.43      315.85      5.45 o 
   1   1   1     2754.62     2678.81     42.35 o 
   2   1   1        3.18        1.13      0.41 o 
   3   1   1        6.41        4.48      0.74 o 
   4   1   1      281.62      258.41      5.96 o 
   5   1   1     1113.79     1188.40     21.13 o 
   6   1   1      146.39      160.26      5.11 o 
   7   1   1      108.65      104.44      4.41 o 
   8   1   1        0.16        0.63      1.29 o 
   9   1   1       27.85       36.59      2.64 o 
  -8   2   1        5.84        0.57      2.07 o 
  -7   2   1        1.14        1.84      1.75 o 
  -6   2   1       50.48       49.71      3.25 o 
  -5   2   1      189.93      180.22      5.51 o 
  -4   2   1        1.17        1.79      0.67 o 
  -3   2   1        2.96        4.73      1.16 o 
  -2   2   1       49.61       42.61      1.37 o 
  -1   2   1      708.18      663.80      8.59 o 
   0   2   1      252.55      252.65      3.54 o 
   1   2   1      113.51      110.08      2.35 o 
   2   2   1      148.75      128.18      2.85 o 
   3   2   1     2172.30     2256.47     36.33 o 
   4   2   1     2031.13     2181.27     35.68 o 
   5   2   1       33.82       31.88      1.98 o 
   6   2   1      268.74      257.58      6.67 o 
   7   2   1       13.92       10.82      1.85 o 
   8   2   1       14.36       10.51      1.61 o 
   9   2   1      121.28      142.82      4.48 o 
  -8   3   1        1.48        3.77      2.48 o 
  -7   3   1       27.75       30.67      3.36 o 
  -6   3   1        1.36        0.63      1.70 o 
  -5   3   1       17.38       15.99      2.08 o 
  -4   3   1       89.83       91.25      3.71 o 
  -3   3   1      137.86      141.84      3.96 o 
  -2   3   1      581.19      573.54      8.12 o 
  -1   3   1      203.94      168.42      3.38 o 
   0   3   1      758.84      718.20     12.41 o 
   1   3   1       10.24       13.06      0.58 o 
   2   3   1      527.71      581.24     10.02 o 
   3   3   1      427.37      411.48      7.70 o 
   4   3   1      361.57      346.14      7.05 o 
   5   3   1      189.82      178.93      4.72 o 
   6   3   1       36.91       37.20      2.34 o 
   7   3   1        4.00        4.27      1.19 o 
   8   3   1        3.23        4.23      1.27 o 
   9   3   1       22.24       25.13      4.08 o 
  -7   4   1        5.15        3.44      2.57 o 
  -6   4   1       12.86       15.86      2.64 o 
  -5   4   1      100.15       99.56      4.37 o 
  -4   4   1        9.20        9.67      1.64 o 
  -3   4   1       81.06       74.40      2.39 o 
  -2   4   1       11.79       12.81      1.15 o 
  -1   4   1      366.86      329.42      5.22 o 
   0   4   1       30.91       32.29      1.23 o 
   1   4   1      556.56      547.70      6.20 o 
   2   4   1      131.66      106.18      3.15 o 
   3   4   1      375.38      360.41      5.21 o 
   4   4   1        1.45        4.13      2.40 o 
   5   4   1       99.23       87.53      2.56 o 
   6   4   1       41.37       42.87      1.85 o 
   7   4   1       36.42       30.54      1.83 o 
   8   4   1        5.96        4.22      1.32 o 
   9   4   1        0.10        1.24      1.52 o 
  -6   5   1       38.71       37.75      3.68 o 
  -5   5   1        3.50        4.90      1.95 o 
  -4   5   1      384.96      351.25      6.70 o 
  -3   5   1       91.67       86.14      2.79 o 
  -2   5   1      175.39      152.77      4.31 o 
  -1   5   1      209.41      226.86      4.23 o 
   0   5   1      445.23      399.45      4.94 o 
   1   5   1      634.07      699.92      7.55 o 
   2   5   1       57.63       54.11      1.75 o 
   3   5   1      279.59      279.63      4.40 o 
   4   5   1      410.00      428.41      9.64 o 
   5   5   1       23.61       24.95      1.65 o 
   6   5   1       27.21       29.73      1.71 o 
   7   5   1       15.76       11.89      1.45 o 
   8   5   1        2.06        0.72      1.21 o 
   9   5   1       25.18       30.78      3.70 o 
  -5   6   1       75.41       68.04      4.15 o 
  -4   6   1        6.16        2.59      1.37 o 
  -3   6   1       10.73        8.71      1.50 o 
  -2   6   1      162.60      168.74      3.94 o 
  -1   6   1      506.15      465.68      7.40 o 
   0   6   1      134.49      157.13      3.37 o 
   1   6   1        0.13        1.02      0.72 o 
   2   6   1       50.33       48.85      1.35 o 
   3   6   1       96.94      104.74      2.05 o 
   4   6   1      168.79      167.60      3.36 o 
   5   6   1        2.18        1.76      0.90 o 
   6   6   1       43.00       36.77      1.91 o 
   7   6   1       14.36       15.91      2.51 o 
   8   6   1        4.56        1.06      1.91 o 
   9   6   1        1.43        1.35      2.29 o 
  -4   7   1       64.81       58.76      2.98 o 
  -3   7   1       34.90       32.86      2.43 o 
  -2   7   1       49.32       46.08      2.27 o 
  -1   7   1       94.31      103.78      6.10 o 
   0   7   1        2.03        1.83      0.96 o 
   1   7   1       10.72        8.98      1.13 o 
   2   7   1        1.67        3.09      1.40 o 
   3   7   1       89.37       91.95      4.16 o 
   4   7   1        2.75        3.82      1.51 o 
   5   7   1       94.05       97.88      4.55 o 
   6   7   1       58.33       62.63      3.94 o 
   7   7   1       76.95       59.93      4.01 o 
   8   7   1        6.95        7.48      2.22 o 
  -3   8   1       10.43        8.82      1.85 o 
  -2   8   1       31.59       34.66      3.94 o 
  -1   8   1       66.70       53.52      4.09 o 
   0   8   1        0.47        0.89      1.78 o 
   1   8   1        4.05        6.22      2.02 o 
   2   8   1       10.64        9.11      2.00 o 
   3   8   1        6.37        7.37      2.00 o 
   4   8   1        0.12       -1.39      1.13 o 
   5   8   1        0.81        2.82      1.95 o 
   6   8   1       27.68       28.30      3.55 o 
   7   8   1        2.36        2.08      2.54 o 
   8   8   1       10.78       17.56      3.40 o 
  -1   9   1       12.08       12.37      3.25 o 
   0   9   1        0.02       -3.28      2.19 o 
   1   9   1        2.85        5.00      2.58 o 
   2   9   1        4.13        5.66      2.35 o 
   3   9   1        2.84        6.85      2.52 o 
   4   9   1       16.50       21.49      3.09 o 
   5   9   1       16.28       16.10      2.90 o 
   6   9   1        0.17        0.82      2.54 o 
   2  10   1        4.58        5.99      2.98 o 
   3  10   1        1.52        1.37      2.50 o 
   4  10   1        5.33        3.00      2.57 o 
  -5  -9   2       18.42       19.19      2.32 o 
  -4  -9   2        6.25       12.34      2.89 o 
  -3  -9   2       18.73       20.72      3.45 o 
  -2  -9   2       20.34       27.91      3.58 o 
  -1  -9   2        0.01        2.13      2.44 o 
   0  -9   2        9.43        6.14      2.57 o 
  -7  -8   2        0.48        4.40      2.37 o 
  -6  -8   2       28.78       33.80      3.72 o 
  -5  -8   2       30.48       33.61      3.52 o 
  -4  -8   2       36.15       42.74      3.92 o 
  -3  -8   2       10.34       10.72      2.33 o 
  -2  -8   2        4.16        1.16      2.36 o 
  -1  -8   2        2.02        1.30      2.17 o 
   0  -8   2       30.80       37.61      3.60 o 
   1  -8   2        0.26       -1.22      2.21 o 
   2  -8   2       35.44       31.42      4.18 o 
  -8  -7   2        0.30       -2.06      2.16 o 
  -7  -7   2       41.28       38.25      3.48 o 
  -6  -7   2      160.45      146.05      5.91 o 
  -5  -7   2       39.81       34.54      3.19 o 
  -4  -7   2       76.71       82.25      3.97 o 
  -3  -7   2      101.07      117.83      3.46 o 
  -2  -7   2        1.60        3.31      1.19 o 
  -1  -7   2        3.75        3.20      1.65 o 
   0  -7   2       32.95       35.24      3.43 o 
   1  -7   2        5.40        7.67      2.13 o 
   2  -7   2        0.29        0.49      1.94 o 
   3  -7   2        0.47        3.85      2.39 o 
   4  -7   2       36.90       39.65      4.62 o 
  -8  -6   2        6.37        3.17      2.20 o 
  -7  -6   2       57.10       52.78      3.82 o 
  -6  -6   2       37.67       34.17      3.07 o 
  -5  -6   2       46.11       37.51      2.97 o 
  -4  -6   2      161.63      166.11      5.64 o 
  -3  -6   2       11.84        9.44      1.65 o 
  -2  -6   2       13.04       18.02      1.49 o 
  -1  -6   2      168.70      164.99      3.63 o 
   0  -6   2       13.88       11.76      2.04 o 
   1  -6   2       17.33       27.46      2.88 o 
   2  -6   2       61.20       51.43      3.55 o 
   3  -6   2       77.04       92.54      3.99 o 
   4  -6   2       12.82       14.61      1.79 o 
   5  -6   2        7.10        7.21      1.90 o 
  -9  -5   2       16.00       17.28      3.10 o 
  -8  -5   2       33.08       35.09      3.48 o 
  -7  -5   2       72.37       65.33      3.89 o 
  -6  -5   2       32.08       31.04      3.07 o 
  -5  -5   2       86.10       88.95      4.09 o 
  -4  -5   2        0.95       -0.38      1.13 o 
  -3  -5   2      160.37      165.85      5.05 o 
  -2  -5   2       83.75       84.51      3.16 o 
  -1  -5   2       62.08       60.94      1.96 o 
   0  -5   2       19.05       24.72      1.02 o 
   1  -5   2       54.51       47.44      1.40 o 
   2  -5   2      177.91      208.13      5.91 o 
   3  -5   2       61.89       52.79      3.05 o 
   4  -5   2       52.24       62.75      4.01 o 
   5  -5   2      186.56      188.08      4.86 o 
   6  -5   2       47.74       46.52      3.88 o 
  -9  -4   2        7.44        7.34      2.61 o 
  -8  -4   2        7.75        5.24      2.26 o 
  -7  -4   2        2.94        3.31      1.91 o 
  -6  -4   2       11.30       12.20      1.89 o 
  -5  -4   2       49.06       43.64      2.75 o 
  -4  -4   2      132.82      117.83      2.35 o 
  -3  -4   2        8.78       11.01      1.51 o 
  -2  -4   2      318.54      333.83      7.47 o 
  -1  -4   2      272.33      267.95      3.27 o 
   0  -4   2      595.64      545.34      6.04 o 
   1  -4   2      740.22      755.09      9.28 o 
   2  -4   2      277.32      262.36      3.67 o 
   3  -4   2       46.80       55.49      2.19 o 
   4  -4   2       25.20       28.67      1.88 o 
   5  -4   2        7.91       13.26      2.26 o 
   6  -4   2      153.81      151.95      6.14 o 
   7  -4   2       33.31       49.25      4.39 o 
  -9  -3   2       54.03       54.48      4.14 o 
  -8  -3   2       17.80       20.02      2.73 o 
  -7  -3   2       39.01       38.75      2.00 o 
  -6  -3   2       45.52       60.32      3.11 o 
  -5  -3   2        9.41        6.62      0.87 o 
  -4  -3   2        9.09        6.55      0.95 o 
  -3  -3   2      247.04      260.69      3.83 o 
  -2  -3   2       34.42       35.76      1.83 o 
  -1  -3   2      977.08     1059.80     18.85 o 
   0  -3   2      873.19      938.38      9.56 o 
   1  -3   2       83.94       80.11      2.36 o 
   2  -3   2     1350.93     1377.29     16.81 o 
   3  -3   2       98.31      103.10      2.52 o 
   4  -3   2       57.82       58.90      2.24 o 
   5  -3   2      639.35      666.76     14.04 o 
   6  -3   2        1.76        2.41      1.87 o 
   7  -3   2       21.14       17.31      3.07 o 
  -9  -2   2        4.16        4.06      1.64 o 
  -8  -2   2       40.33       39.22      2.33 o 
  -7  -2   2      240.95      249.81      4.98 o 
  -6  -2   2      119.25      124.03      3.09 o 
  -5  -2   2        0.13        0.30      0.82 o 
  -4  -2   2      396.15      370.83      5.48 o 
  -3  -2   2       10.27        7.90      0.65 o 
  -2  -2   2       37.85       35.51      0.87 o 
  -1  -2   2      473.71      450.94      8.70 o 
   0  -2   2      151.20      121.22      1.66 o 
   1  -2   2     3454.72     3312.71     45.23 o 
   2  -2   2      316.33      343.81      4.16 o 
   3  -2   2      244.62      271.09      4.43 o 
   4  -2   2       24.59       27.94      2.29 o 
   5  -2   2        1.26       -0.62      1.13 o 
   6  -2   2      365.15      385.05      9.81 o 
   7  -2   2       30.68       35.54      3.39 o 
   8  -2   2       15.13       21.56      3.54 o 
  -9  -1   2       80.69       83.87      3.41 o 
  -8  -1   2       22.18       26.42      2.94 o 
  -7  -1   2        2.47        3.54      1.26 o 
  -6  -1   2      214.78      203.89      4.12 o 
  -5  -1   2      864.05      842.23     11.22 o 
  -4  -1   2      268.18      270.04      4.35 o 
  -3  -1   2        0.45        0.09      0.37 o 
  -2  -1   2       51.37       41.36      1.04 o 
  -1  -1   2     1539.40     1504.33     17.61 o 
   0  -1   2        2.93        1.51      0.28 o 
   1  -1   2     3587.59     3366.28     32.20 o 
   2  -1   2      555.32      554.65      6.25 o 
   3  -1   2      366.43      365.24      9.06 o 
   4  -1   2       59.96       67.41      2.91 o 
   5  -1   2      653.99      684.88     13.81 o 
   6  -1   2       80.18       85.62      4.09 o 
   7  -1   2        4.25        2.37      1.88 o 
   8  -1   2       27.00       27.50      3.33 o 
  -9   0   2        0.35        2.95      2.34 o 
  -8   0   2        6.69        3.93      2.15 o 
  -7   0   2      399.26      368.96      7.43 o 
  -6   0   2      345.84      346.51      5.92 o 
  -5   0   2       86.30       80.32      2.32 o 
  -4   0   2      685.86      651.62      8.76 o 
  -3   0   2      157.69      127.29      4.05 o 
  -2   0   2      447.30      439.58      8.79 o 
  -1   0   2     2462.31     2475.88     29.84 o 
   0   0   2     4742.62     4851.73    271.27 o 
   1   0   2     1252.15     1312.76     15.40 o 
   2   0   2       54.90       43.33      1.36 o 
   3   0   2      202.00      214.46      4.98 o 
   4   0   2      351.35      385.24      8.27 o 
   5   0   2        4.59        3.44      1.22 o 
   6   0   2      173.41      163.70      5.41 o 
   7   0   2        5.86        1.75      1.62 o 
   8   0   2       46.01       44.51      3.49 o 
   9   0   2       63.99       75.83      4.84 o 
  -8   1   2       35.94       35.60      3.44 o 
  -7   1   2        2.50        1.55      1.67 o 
  -6   1   2      350.13      301.62      5.40 o 
  -5   1   2      584.27      548.66      7.96 o 
  -4   1   2      799.71      725.66      9.62 o 
  -3   1   2      344.39      365.93      8.17 o 
  -2   1   2      433.31      391.47      5.23 o 
  -1   1   2     2856.34     2835.54     44.96 o 
   1   1   2     2072.40     2006.89     23.14 o 
   2   1   2     3157.36     3041.56     50.99 o 
   3   1   2       27.25       23.11      1.33 o 
   4   1   2      100.75      101.20      3.27 o 
   5   1   2      175.70      188.08      5.28 o 
   6   1   2        0.09       -0.14      1.08 o 
   7   1   2       43.74       39.70      3.11 o 
   8   1   2       60.04       53.35      3.51 o 
   9   1   2        2.73        3.41      2.24 o 
  -8   2   2       23.37       27.40      3.37 o 
  -7   2   2      207.46      198.58      6.75 o 
  -6   2   2        0.02        2.96      1.56 o 
  -5   2   2      102.22       97.43      4.05 o 
  -4   2   2      102.64       97.02      2.27 o 
  -3   2   2       10.65        8.21      0.72 o 
  -2   2   2     1097.44     1161.78     19.81 o 
  -1   2   2      364.19      398.47      7.50 o 
   0   2   2      534.09      520.79      6.70 o 
   1   2   2     4634.15     4530.24     71.04 o 
   2   2   2      675.04      701.62     12.02 o 
   3   2   2       81.75       74.34      2.33 o 
   4   2   2      670.82      649.19     12.04 o 
   5   2   2      653.05      667.03     12.89 o 
   6   2   2      138.45      138.59      4.68 o 
   7   2   2       33.94       35.10      2.77 o 
   8   2   2        0.01       -2.26      1.50 o 
   9   2   2        3.97        5.56      2.17 o 
  -7   3   2        3.90        5.17      2.27 o 
  -6   3   2      326.60      316.56      8.66 o 
  -5   3   2      259.76      240.21      6.84 o 
  -4   3   2        6.66        5.80      1.28 o 
  -3   3   2        0.01        1.56      0.93 o 
  -2   3   2        5.70        8.75      0.86 o 
  -1   3   2      147.31      151.23      5.77 o 
   0   3   2      510.80      505.32      6.81 o 
   1   3   2      869.89      950.71     11.76 o 
   2   3   2      570.63      599.47     10.51 o 
   3   3   2      493.51      476.28      7.04 o 
   4   3   2     1479.09     1452.39     24.43 o 
   5   3   2      375.09      363.13      7.86 o 
   6   3   2      550.58      550.77     11.37 o 
   7   3   2       53.14       52.57      2.99 o 
   8   3   2        0.90        9.07      2.08 o 
   9   3   2       33.04       42.28      2.66 o 
  -7   4   2       58.09       64.08      4.69 o 
  -6   4   2        0.20        0.75      1.86 o 
  -5   4   2       81.87       73.35      3.81 o 
  -4   4   2      102.80      113.12      4.39 o 
  -3   4   2      228.72      221.43      4.48 o 
  -2   4   2      397.63      378.56     10.64 o 
  -1   4   2      185.46      190.14      3.56 o 
   0   4   2       12.04       22.11      1.09 o 
   1   4   2      562.95      626.07      9.30 o 
   2   4   2      214.69      228.00      4.87 o 
   3   4   2      165.60      185.77      4.34 o 
   4   4   2      139.19      135.45      3.77 o 
   5   4   2      898.57      880.80     16.06 o 
   6   4   2       70.81       73.65      3.23 o 
   7   4   2       13.01       12.49      1.91 o 
   8   4   2       48.49       53.01      3.47 o 
   9   4   2        1.84       -0.68      1.46 o 
  -6   5   2       36.97       37.64      3.52 o 
  -5   5   2       33.39       34.10      3.15 o 
  -4   5   2       69.65       77.48      3.77 o 
  -3   5   2        0.20       -0.41      0.94 o 
  -2   5   2      169.62      172.98      3.82 o 
  -1   5   2      174.49      150.81      3.28 o 
   0   5   2       50.64       52.99      1.75 o 
   1   5   2       24.29       27.50      0.95 o 
   2   5   2     1049.57     1122.80     11.64 o 
   3   5   2        0.32        0.95      0.74 o 
   4   5   2      390.67      410.97      5.90 o 
   5   5   2      581.32      532.13     10.56 o 
   6   5   2      662.11      631.82     12.49 o 
   7   5   2        4.42        6.05      1.26 o 
   8   5   2       10.85       11.58      1.66 o 
   9   5   2       32.63       38.58      2.43 o 
  -5   6   2        1.35        3.20      2.15 o 
  -4   6   2        5.86        5.26      1.93 o 
  -3   6   2      166.89      165.92      4.23 o 
  -2   6   2      249.76      220.15      5.88 o 
  -1   6   2        8.07        2.38      0.92 o 
   0   6   2      292.71      274.66      4.90 o 
   1   6   2      738.45      717.58      9.95 o 
   2   6   2        0.79        0.32      0.54 o 
   3   6   2       48.81       50.93      1.47 o 
   4   6   2      244.50      244.35      4.36 o 
   5   6   2      278.27      282.11      5.05 o 
   6   6   2      329.00      306.31      5.59 o 
   7   6   2        0.71        0.50      2.28 o 
   8   6   2       94.21       91.81      3.13 o 
   9   6   2       14.36       10.06      2.74 o 
  -4   7   2        8.61       12.33      2.48 o 
  -3   7   2       32.30       27.89      2.09 o 
  -2   7   2        1.21        2.56      1.36 o 
  -1   7   2      206.16      201.39      4.45 o 
   0   7   2      245.26      228.05      4.60 o 
   1   7   2       21.20       16.36      1.81 o 
   2   7   2      333.70      347.65      5.75 o 
   3   7   2      299.23      303.85      4.29 o 
   4   7   2        9.80        7.82      1.11 o 
   5   7   2      629.94      629.61      9.28 o 
   6   7   2       74.59       64.36      4.09 o 
   7   7   2       16.27       20.44      3.02 o 
   8   7   2        3.14       10.24      2.67 o 
  -3   8   2       26.59       28.00      6.76 o 
  -2   8   2       16.38       14.84      1.95 o 
  -1   8   2        2.69       -0.18      1.29 o 
   0   8   2       11.18       10.58      1.40 o 
   1   8   2      134.59      133.91      4.64 o 
   2   8   2      170.77      179.24      6.40 o 
   3   8   2        1.20        1.97      1.83 o 
   4   8   2       79.65       91.82      4.54 o 
   5   8   2       61.19       59.38      2.62 o 
   6   8   2       14.45       17.96      2.99 o 
   7   8   2       33.40       25.75      3.52 o 
   8   8   2       80.79       85.07      5.19 o 
  -1   9   2       18.61       16.27      3.26 o 
   0   9   2        5.87        3.40      2.43 o 
   1   9   2        0.02        2.14      2.27 o 
   2   9   2       11.53       10.87      2.72 o 
   3   9   2       31.56       28.49      3.46 o 
   4   9   2       17.30       14.90      2.57 o 
   5   9   2        8.63        7.26      2.59 o 
   6   9   2       34.29       34.69      2.68 o 
   7   9   2       24.65       43.00      4.25 o 
   2  10   2       23.80       25.82      3.96 o 
   3  10   2        0.15       -3.42      2.28 o 
   4  10   2        0.00        1.54      2.60 o 
  -3  -9   3       16.56       28.99      3.89 o 
  -2  -9   3        8.93       17.37      3.28 o 
  -6  -8   3        0.53       -2.40      2.33 o 
  -5  -8   3       28.57       30.61      3.43 o 
  -4  -8   3        6.06        9.02      1.76 o 
  -3  -8   3       51.69       62.66      4.16 o 
  -2  -8   3       60.38       63.68      4.19 o 
  -1  -8   3       20.19       20.23      3.03 o 
   0  -8   3        3.61        2.84      2.14 o 
   1  -8   3        5.65        5.97      2.75 o 
   2  -8   3       44.59       51.80      4.79 o 
  -7  -7   3        0.01       -0.35      2.16 o 
  -6  -7   3       51.10       51.52      4.02 o 
  -5  -7   3        4.21        3.56      2.17 o 
  -4  -7   3      217.34      234.45      7.45 o 
  -3  -7   3       53.12       55.64      3.02 o 
  -2  -7   3        3.72        3.58      1.79 o 
  -1  -7   3       27.56       23.06      2.82 o 
   0  -7   3       36.93       30.34      2.98 o 
   1  -7   3        1.96       -0.33      1.98 o 
   2  -7   3       37.85       30.05      3.48 o 
   3  -7   3       31.70       43.44      4.35 o 
  -8  -6   3        0.53       -0.23      2.33 o 
  -7  -6   3       93.67      102.16      5.09 o 
  -6  -6   3        2.77        4.41      1.98 o 
  -5  -6   3      268.43      263.49      7.92 o 
  -4  -6   3        1.08        0.30      1.58 o 
  -3  -6   3      198.76      220.85      6.59 o 
  -2  -6   3      378.78      382.67      8.80 o 
  -1  -6   3      151.08      134.26      3.37 o 
   0  -6   3       87.40       81.64      2.64 o 
   1  -6   3      141.56      133.07      5.51 o 
   2  -6   3        0.04        3.11      1.85 o 
   3  -6   3       21.62       16.14      2.79 o 
   4  -6   3       11.79       15.78      2.96 o 
   5  -6   3       13.95       17.55      3.34 o 
  -8  -5   3       26.54       25.52      3.18 o 
  -7  -5   3        0.79        0.76      1.93 o 
  -6  -5   3      240.39      238.67      7.52 o 
  -5  -5   3       31.29       27.89      2.78 o 
  -4  -5   3       32.28       32.33      2.64 o 
  -3  -5   3       87.17       90.79      3.81 o 
  -2  -5   3       37.26       35.43      2.38 o 
  -1  -5   3       99.09      101.91      2.68 o 
   0  -5   3      394.00      404.75      6.58 o 
   1  -5   3       11.46       15.06      1.32 o 
   2  -5   3       69.69       68.82      5.36 o 
   3  -5   3      149.79      162.65      3.94 o 
   4  -5   3       12.27       14.41      1.67 o 
   5  -5   3       13.88       16.77      1.98 o 
   6  -5   3        4.46        0.51      2.18 o 
  -9  -4   3       86.08       84.20      4.94 o 
  -8  -4   3       34.93       41.07      3.44 o 
  -7  -4   3      133.57      121.85      5.33 o 
  -6  -4   3       35.35       30.73      3.04 o 
  -5  -4   3      148.79      164.96      5.57 o 
  -4  -4   3       63.09       58.35      3.02 o 
  -3  -4   3      149.04      146.11      4.73 o 
  -2  -4   3      151.54      146.99      4.48 o 
  -1  -4   3       30.26       31.73      1.46 o 
   0  -4   3      111.76      124.56      2.03 o 
   1  -4   3       31.39       27.69      1.05 o 
   2  -4   3       12.91       10.72      1.00 o 
   3  -4   3       49.51       48.94      1.87 o 
   4  -4   3        1.26        2.50      1.62 o 
   5  -4   3       28.67       34.35      2.29 o 
   6  -4   3       34.58       45.06      3.93 o 
   7  -4   3       18.64       18.33      3.39 o 
  -9  -3   3        4.18        7.66      2.90 o 
  -8  -3   3       19.79       24.14      3.19 o 
  -7  -3   3       20.00       28.27      2.84 o 
  -6  -3   3      468.81      431.34     10.60 o 
  -5  -3   3        1.77        0.93      0.82 o 
  -4  -3   3        0.17        0.48      0.58 o 
  -3  -3   3        0.25        0.44      0.97 o 
  -2  -3   3       30.71       23.41      1.67 o 
  -1  -3   3        4.61        6.52      1.06 o 
   0  -3   3      371.83      336.86      6.18 o 
   1  -3   3       18.36       26.43      0.96 o 
   2  -3   3       14.23       22.07      1.02 o 
   3  -3   3        1.47        1.23      0.60 o 
   4  -3   3       36.63       37.56      1.47 o 
   5  -3   3        9.22        6.57      2.05 o 
   6  -3   3        3.58        2.23      1.87 o 
   7  -3   3       93.05      111.95      5.71 o 
  -9  -2   3       18.83       14.55      2.85 o 
  -8  -2   3       34.65       33.73      2.27 o 
  -7  -2   3       46.45       44.39      2.20 o 
  -6  -2   3      104.87      121.51      3.07 o 
  -5  -2   3       75.61       75.62      2.44 o 
  -4  -2   3      160.33      162.30      3.04 o 
  -3  -2   3        1.56        6.74      0.62 o 
  -2  -2   3        9.57        9.67      0.49 o 
  -1  -2   3        0.73        2.38      0.70 o 
   0  -2   3        3.32        3.01      0.37 o 
   1  -2   3        0.78        7.26      0.53 o 
   2  -2   3       24.00       32.76      1.05 o 
   3  -2   3      264.36      251.72      3.58 o 
   4  -2   3       13.76       13.30      0.98 o 
   5  -2   3       10.00       12.54      1.88 o 
   6  -2   3       64.99       67.07      3.84 o 
   7  -2   3       20.23       21.79      2.96 o 
   8  -2   3      106.37      131.97      6.21 o 
  -9  -1   3        2.40        2.84      2.64 o 
  -8  -1   3       29.67       27.03      2.07 o 
  -7  -1   3       96.94      109.33      3.15 o 
  -6  -1   3      336.78      330.88      5.72 o 
  -5  -1   3       70.16       67.79      2.09 o 
  -4  -1   3        3.04        6.50      1.23 o 
  -3  -1   3      281.35      279.55      4.23 o 
  -2  -1   3        5.34        6.29      0.99 o 
  -1  -1   3       53.42       56.13      1.12 o 
   0  -1   3      600.50      581.98      9.06 o 
   1  -1   3      322.70      371.28      4.19 o 
   2  -1   3      282.67      258.49      3.30 o 
   3  -1   3       23.80       21.02      1.62 o 
   4  -1   3       80.11       79.14      2.24 o 
   5  -1   3       63.62       72.69      3.47 o 
   6  -1   3       16.67       16.13      2.25 o 
   7  -1   3      137.75      150.96      5.91 o 
   8  -1   3       19.93       31.20      3.53 o 
  -8   0   3       23.60       22.94      2.79 o 
  -7   0   3       23.96       15.63      1.70 o 
  -6   0   3        2.09        2.18      1.00 o 
  -5   0   3      180.23      161.27      3.40 o 
  -4   0   3      155.14      151.57      3.01 o 
  -3   0   3      552.74      577.35     14.16 o 
  -2   0   3       31.00       47.18      1.28 o 
  -1   0   3     1607.75     1528.05     17.85 o 
   0   0   3     1720.96     1683.35     19.55 o 
   1   0   3     2592.14     2591.64     35.94 o 
   2   0   3      948.32      954.25     15.43 o 
   3   0   3       59.88       63.15      1.74 o 
   4   0   3        0.27        0.80      0.93 o 
   5   0   3       34.27       37.86      2.47 o 
   6   0   3       11.31       12.50      2.00 o 
   7   0   3      130.12      124.70      5.15 o 
   8   0   3       28.24       30.54      3.19 o 
   9   0   3       11.90       12.90      3.05 o 
  -8   1   3       51.37       43.98      3.59 o 
  -7   1   3       11.49       11.18      2.20 o 
  -6   1   3      339.67      321.52      8.96 o 
  -5   1   3        9.27       10.79      1.35 o 
  -4   1   3       39.71       30.21      1.62 o 
  -3   1   3      181.35      165.15      2.98 o 
  -2   1   3     1197.17     1217.22     14.67 o 
  -1   1   3      550.19      572.04      7.20 o 
   0   1   3      647.34      609.32      7.57 o 
   1   1   3       29.52       41.05      1.06 o 
   2   1   3       69.47       74.95      1.68 o 
   3   1   3       32.07       22.75      1.08 o 
   4   1   3      830.52      817.99     14.99 o 
   5   1   3      220.33      249.73      6.39 o 
   6   1   3       82.79       73.12      3.57 o 
   7   1   3       13.24       11.25      1.98 o 
   8   1   3        7.65        6.30      2.24 o 
   9   1   3        8.57        6.64      2.59 o 
  -8   2   3        2.54        2.83      2.41 o 
  -7   2   3        0.35       -0.19      1.91 o 
  -6   2   3        2.36        0.31      1.45 o 
  -5   2   3      250.70      229.96      6.41 o 
  -4   2   3      175.56      168.44      3.27 o 
  -3   2   3      606.32      614.54     14.09 o 
  -2   2   3      566.99      515.93      6.81 o 
  -1   2   3     1335.08     1285.44     18.46 o 
   0   2   3      483.56      507.33      5.45 o 
   1   2   3      821.16      782.65      9.63 o 
   2   2   3       40.61       25.48      0.97 o 
   3   2   3      171.44      155.86      3.97 o 
   4   2   3        8.82       13.18      1.35 o 
   5   2   3       54.42       58.70      2.74 o 
   6   2   3        5.85        5.90      1.51 o 
   7   2   3        1.42        1.13      1.37 o 
   8   2   3        5.40        2.52      2.02 o 
   9   2   3       25.30       22.30      3.07 o 
  -7   3   3        0.28       -2.76      1.84 o 
  -6   3   3       85.58       86.95      4.46 o 
  -5   3   3        2.45        3.26      1.38 o 
  -4   3   3       57.11       61.01      3.06 o 
  -3   3   3      346.13      341.58      7.76 o 
  -2   3   3      300.64      301.18      6.75 o 
  -1   3   3      191.73      224.50      3.78 o 
   0   3   3       24.09       16.96      0.88 o 
   1   3   3        0.04       -0.07      0.33 o 
   2   3   3      661.81      754.73     13.16 o 
   3   3   3      111.22      138.36      3.63 o 
   4   3   3      617.30      558.94     10.75 o 
   5   3   3      118.27      116.15      3.81 o 
   6   3   3        2.13        2.31      1.26 o 
   7   3   3       15.48        9.14      1.93 o 
   8   3   3        7.40       10.32      2.16 o 
   9   3   3        4.20        6.30      2.20 o 
  -7   4   3        5.78        6.45      2.60 o 
  -6   4   3        0.01       -2.17      1.78 o 
  -5   4   3      150.64      176.65      6.00 o 
  -4   4   3       19.16       26.50      2.44 o 
  -3   4   3        0.53        1.26      1.01 o 
  -2   4   3      587.83      603.26      8.84 o 
  -1   4   3      458.67      460.62      6.86 o 
   0   4   3       34.58       38.76      1.41 o 
   1   4   3      942.57      981.77     12.49 o 
   2   4   3     1103.57     1271.71     18.45 o 
   3   4   3       50.36       63.79      2.42 o 
   4   4   3        2.94        2.02      1.03 o 
   5   4   3       11.08        9.60      1.36 o 
   6   4   3      124.78      117.93      4.20 o 
   7   4   3       63.75       59.16      3.21 o 
   8   4   3       21.92       21.99      2.65 o 
   9   4   3        4.33        6.38      2.13 o 
  -6   5   3       31.04       27.06      3.19 o 
  -5   5   3       15.93       17.79      2.54 o 
  -4   5   3       21.21       21.90      2.47 o 
  -3   5   3      161.26      175.34      4.15 o 
  -2   5   3      145.20      146.27      5.88 o 
  -1   5   3       16.62       15.07      1.20 o 
   0   5   3      239.53      242.90      4.33 o 
   1   5   3        4.56        6.05      1.94 o 
   2   5   3       31.17       31.49      1.22 o 
   3   5   3       32.91       31.35      1.83 o 
   4   5   3      371.63      342.61      7.41 o 
   5   5   3      138.18      137.05      4.25 o 
   6   5   3       47.69       52.07      2.82 o 
   7   5   3       38.86       41.05      2.86 o 
   8   5   3        9.12       12.12      2.04 o 
   9   5   3        0.00        0.66      1.45 o 
  -5   6   3       13.61       10.30      2.45 o 
  -4   6   3        3.72        1.89      1.67 o 
  -3   6   3       13.32       15.53      1.70 o 
  -2   6   3      313.97      317.40      5.98 o 
  -1   6   3       75.00       73.55      2.45 o 
   0   6   3       78.04       69.48      2.29 o 
   1   6   3        0.37       -0.42      0.73 o 
   2   6   3       16.34       15.69      3.11 o 
   3   6   3       47.65       51.34      2.98 o 
   4   6   3       16.45       18.02      1.69 o 
   5   6   3        0.81        1.23      1.09 o 
   6   6   3       25.54       28.33      2.24 o 
   7   6   3       53.63       56.87      3.10 o 
   8   6   3       15.54       13.64      2.29 o 
   9   6   3        0.86        0.18      1.48 o 
  -4   7   3        2.70        0.49      2.00 o 
  -3   7   3       39.92       38.56      2.50 o 
  -2   7   3        1.55        0.01      1.77 o 
  -1   7   3        0.04        1.15      1.08 o 
   0   7   3       65.83       57.72      2.29 o 
   1   7   3       59.05       56.09      2.12 o 
   2   7   3        3.16        3.19      0.81 o 
   3   7   3        1.93        1.09      0.97 o 
   4   7   3       44.47       53.15      1.71 o 
   5   7   3       45.40       47.99      1.66 o 
   6   7   3       14.59       15.07      1.62 o 
   7   7   3       10.72        9.67      1.48 o 
   8   7   3        3.95        2.84      2.05 o 
  -3   8   3        0.54        1.35      1.68 o 
  -2   8   3       13.80       14.98      2.45 o 
  -1   8   3       29.04       23.70      2.95 o 
   0   8   3       46.97       43.48      2.24 o 
   1   8   3        0.45       -1.40      0.94 o 
   2   8   3        0.60       -1.37      0.91 o 
   3   8   3       37.18       41.62      3.46 o 
   4   8   3       14.24        8.02      1.87 o 
   5   8   3        5.65        6.07      1.47 o 
   6   8   3       18.15       21.07      3.06 o 
   7   8   3        3.71        3.90      2.59 o 
   8   8   3        2.20        1.31      2.63 o 
  -1   9   3        0.88        1.31      1.87 o 
   0   9   3       11.76        7.63      2.59 o 
   1   9   3       44.25       44.84      3.86 o 
   2   9   3        0.96        1.29      2.03 o 
   3   9   3        3.06        5.72      2.16 o 
   4   9   3       11.96       10.27      2.48 o 
   5   9   3        5.04        2.66      2.05 o 
   6   9   3        0.86        2.84      2.13 o 
   7   9   3        0.03       -3.98      2.65 o 
   2  10   3       31.33       34.39      4.01 o 
   3  10   3        5.60        3.40      2.44 o 
   4  10   3        0.91        0.46      2.45 o 
  -5  -8   4      113.83      117.86      5.92 o 
  -4  -8   4        5.34        6.01      1.80 o 
  -3  -8   4        4.46        9.37      2.24 o 
  -2  -8   4       10.72        9.52      2.95 o 
  -1  -8   4       17.95       19.73      3.28 o 
   0  -8   4        1.87       -1.30      2.27 o 
   1  -8   4        0.86        2.93      2.59 o 
  -6  -7   4      105.96      103.45      5.36 o 
  -5  -7   4       14.63       10.21      2.86 o 
  -4  -7   4       23.53       26.11      3.20 o 
  -3  -7   4        2.22        2.39      1.32 o 
  -2  -7   4       65.78       72.61      2.89 o 
  -1  -7   4        3.08        1.05      1.73 o 
   0  -7   4       13.73       11.95      2.49 o 
   1  -7   4       17.64       14.71      2.84 o 
   2  -7   4       23.32       28.11      3.52 o 
   3  -7   4        0.63        0.86      2.57 o 
  -7  -6   4       65.66       61.11      4.17 o 
  -6  -6   4       25.24       15.93      2.91 o 
  -5  -6   4      162.06      151.71      5.90 o 
  -4  -6   4       29.14       28.25      2.83 o 
  -3  -6   4        9.97       13.91      2.09 o 
  -2  -6   4      191.06      195.76      4.47 o 
  -1  -6   4        8.00        5.83      1.34 o 
   0  -6   4       36.46       37.41      4.96 o 
   1  -6   4      119.13      141.54      5.85 o 
   2  -6   4        1.62       -2.86      1.91 o 
   3  -6   4       42.19       56.36      4.05 o 
   4  -6   4       22.98       27.84      3.37 o 
  -8  -5   4        4.34        3.85      2.16 o 
  -7  -5   4        0.00       -0.06      2.09 o 
  -6  -5   4       42.99       36.86      3.28 o 
  -5  -5   4       50.67       51.19      3.37 o 
  -4  -5   4        2.33        0.60      1.50 o 
  -3  -5   4      188.95      203.86      6.21 o 
  -2  -5   4      192.56      188.06      4.14 o 
  -1  -5   4        9.14        7.06      1.10 o 
   0  -5   4        1.63        2.62      1.00 o 
   1  -5   4      334.56      295.92      5.51 o 
   2  -5   4       68.83       83.16      4.28 o 
   3  -5   4        3.68        1.56      1.87 o 
   4  -5   4       60.75       63.58      4.22 o 
   5  -5   4       62.31       58.38      2.91 o 
  -8  -4   4        2.91        2.79      2.47 o 
  -7  -4   4       43.85       40.33      3.52 o 
  -6  -4   4       12.31       15.96      2.37 o 
  -5  -4   4       26.62       24.96      2.53 o 
  -4  -4   4       25.38       24.37      2.41 o 
  -3  -4   4        9.42        8.20      1.63 o 
  -2  -4   4       46.80       51.81      2.76 o 
  -1  -4   4       99.23      110.35      2.95 o 
   0  -4   4      687.52      664.44     10.45 o 
   1  -4   4      312.08      326.77      5.61 o 
   2  -4   4        2.83        0.84      0.74 o 
   3  -4   4      193.55      220.32      3.62 o 
   4  -4   4       49.68       47.76      3.19 o 
   5  -4   4        4.34        1.77      1.43 o 
   6  -4   4       84.12       75.21      4.84 o 
  -8  -3   4       32.96       25.80      3.15 o 
  -7  -3   4        2.77        1.00      1.83 o 
  -6  -3   4       40.07       44.79      3.15 o 
  -5  -3   4      255.53      240.58      7.04 o 
  -4  -3   4       10.77       11.71      1.69 o 
  -3  -3   4       40.54       32.84      2.27 o 
  -2  -3   4      117.05      131.12      4.24 o 
  -1  -3   4        3.38        3.35      1.06 o 
   0  -3   4       18.64       13.97      1.46 o 
   1  -3   4      894.06      843.66      9.06 o 
   2  -3   4      238.55      243.25      3.54 o 
   3  -3   4        6.63        7.22      0.89 o 
   4  -3   4       32.04       36.46      1.61 o 
   5  -3   4       36.80       34.65      2.82 o 
   6  -3   4      128.78      144.87      5.82 o 
   7  -3   4       22.73       17.76      3.17 o 
  -8  -2   4       53.12       50.73      3.87 o 
  -7  -2   4       16.23       15.86      2.37 o 
  -6  -2   4      129.96      119.78      3.54 o 
  -5  -2   4       57.15       69.57      2.12 o 
  -4  -2   4       58.92       56.49      1.74 o 
  -3  -2   4       47.69       50.84      1.36 o 
  -2  -2   4       22.31       19.32      0.75 o 
  -1  -2   4       86.39       86.73      1.63 o 
   0  -2   4     1063.70     1107.18     16.91 o 
   1  -2   4      313.14      298.65      3.74 o 
   2  -2   4      350.70      358.49      4.53 o 
   3  -2   4       70.79       74.61      1.79 o 
   4  -2   4       66.92       63.88      1.82 o 
   5  -2   4        3.63        1.41      1.35 o 
   6  -2   4       89.86       99.50      4.60 o 
   7  -2   4       57.78       65.74      4.31 o 
   8  -2   4        0.01       -2.26      2.70 o 
  -8  -1   4       22.81       26.63      2.22 o 
  -7  -1   4       42.87       42.55      2.27 o 
  -6  -1   4      560.13      562.30      8.50 o 
  -5  -1   4      953.38      947.75     21.84 o 
  -4  -1   4      217.37      216.27      9.07 o 
  -3  -1   4        1.25        1.47      0.54 o 
  -2  -1   4        2.26        1.01      0.42 o 
  -1  -1   4      672.00      741.86     12.69 o 
   0  -1   4      587.97      626.48      7.97 o 
   1  -1   4     1004.23     1009.95     10.34 o 
   2  -1   4        1.19        5.23      1.09 o 
   3  -1   4      276.93      288.05      3.92 o 
   4  -1   4       10.81       12.38      1.14 o 
   5  -1   4      109.63      111.28      4.30 o 
   6  -1   4      117.79      131.68      5.20 o 
   7  -1   4        0.85       -1.21      1.75 o 
   8  -1   4       33.11       35.93      3.66 o 
  -8   0   4        2.02       -0.41      2.30 o 
  -7   0   4      148.89      136.79      6.40 o 
  -6   0   4      360.49      363.92      7.89 o 
  -5   0   4      343.69      322.99      9.79 o 
  -4   0   4      156.03      144.15      2.99 o 
  -3   0   4      376.51      379.60      6.21 o 
  -2   0   4       15.38       11.43      0.80 o 
  -1   0   4     2013.24     2143.21     24.93 o 
   0   0   4       46.92       35.78      1.36 o 
   1   0   4      106.85      128.66      4.46 o 
   2   0   4      775.99      822.70      8.64 o 
   3   0   4       26.58       22.02      1.19 o 
   4   0   4       80.71       85.08      2.61 o 
   5   0   4        0.75        2.03      1.25 o 
   6   0   4       17.90       19.72      2.35 o 
   7   0   4      253.19      255.39      7.72 o 
   8   0   4       13.11       11.01      2.53 o 
   9   0   4        0.58       -0.06      2.34 o 
  -8   1   4       30.06       34.07      3.51 o 
  -7   1   4       25.29       25.76      3.01 o 
  -6   1   4      428.73      396.87      9.53 o 
  -5   1   4      267.94      273.22      5.75 o 
  -4   1   4       54.57       51.19      1.77 o 
  -3   1   4      204.61      227.54      3.87 o 
  -2   1   4       75.60       81.59      1.86 o 
  -1   1   4      240.79      330.74      4.68 o 
   0   1   4       41.86       33.00      1.62 o 
   1   1   4      969.78     1012.71     12.39 o 
   2   1   4       42.87       40.03      1.04 o 
   3   1   4      194.18      202.08      3.61 o 
   4   1   4       12.94       10.58      1.35 o 
   5   1   4      160.79      159.02      4.91 o 
   6   1   4      450.26      450.43     10.39 o 
   7   1   4        2.89        3.19      1.77 o 
   8   1   4      113.54      105.59      5.21 o 
   9   1   4        3.80        1.54      2.36 o 
  -7   2   4       77.17       72.98      4.30 o 
  -6   2   4       51.03       45.18      3.14 o 
  -5   2   4       84.37       75.64      3.63 o 
  -4   2   4       92.06       96.51      2.47 o 
  -3   2   4      408.26      425.92     10.99 o 
  -2   2   4      362.57      334.36      4.90 o 
  -1   2   4       93.07       92.54      1.94 o 
   0   2   4       57.26       53.17      1.39 o 
   1   2   4        2.10        9.71      1.09 o 
   2   2   4       26.83       32.93      1.18 o 
   3   2   4      117.43      118.53      2.56 o 
   4   2   4      478.25      454.43      9.32 o 
   5   2   4      141.22      133.59      4.32 o 
   6   2   4       11.91       11.52      1.83 o 
   7   2   4      473.80      447.92     10.72 o 
   8   2   4        5.22        3.42      1.91 o 
   9   2   4       10.47       12.96      2.57 o 
  -7   3   4        2.23       -0.31      1.93 o 
  -6   3   4      113.08      114.63      5.03 o 
  -5   3   4       15.85       17.65      2.22 o 
  -4   3   4       22.24       22.26      2.13 o 
  -3   3   4      183.42      186.65      5.27 o 
  -2   3   4        0.57        1.33      0.75 o 
  -1   3   4      217.34      214.46      3.42 o 
   0   3   4      473.56      494.86      5.50 o 
   1   3   4       23.48       27.68      0.83 o 
   2   3   4       36.14       40.82      0.99 o 
   3   3   4      820.85      796.21     14.30 o 
   4   3   4       47.51       47.94      2.35 o 
   5   3   4      210.18      228.06      6.00 o 
   6   3   4      461.86      484.22     10.61 o 
   7   3   4       22.74       27.24      2.57 o 
   8   3   4       49.84       55.53      3.54 o 
   9   3   4        0.04        0.23      2.08 o 
  -6   4   4        2.50        0.31      1.76 o 
  -5   4   4       16.48       17.52      2.39 o 
  -4   4   4      118.00      131.93      4.85 o 
  -3   4   4      169.18      190.06      5.62 o 
  -2   4   4       62.94       68.04      2.98 o 
  -1   4   4       29.42       35.12      1.47 o 
   0   4   4       50.81       55.17      1.30 o 
   1   4   4      120.68      143.31      2.74 o 
   2   4   4      386.65      387.13      8.93 o 
   3   4   4       23.15       21.13      1.54 o 
   4   4   4      258.57      252.36      4.31 o 
   5   4   4      194.63      186.64      5.25 o 
   6   4   4        5.89        3.77      1.34 o 
   7   4   4      652.96      669.01     14.05 o 
   8   4   4        0.82       -2.37      1.63 o 
   9   4   4       18.14       19.26      2.94 o 
  -6   5   4        1.66        3.43      2.40 o 
  -5   5   4       88.44      109.72      4.96 o 
  -4   5   4       79.25       87.59      4.16 o 
  -3   5   4        6.57        7.17      1.53 o 
  -2   5   4      162.90      170.58      6.64 o 
  -1   5   4      389.48      387.29      6.35 o 
   0   5   4       80.54       90.45      2.71 o 
   1   5   4       87.49       86.03      2.22 o 
   2   5   4        5.85        9.11      0.88 o 
   3   5   4       71.52       76.91      2.03 o 
   4   5   4       16.72       22.61      1.77 o 
   5   5   4      139.47      134.23      4.45 o 
   6   5   4      318.08      311.83      7.76 o 
   7   5   4        2.03        1.96      1.67 o 
   8   5   4        0.72       -1.01      1.63 o 
   9   5   4        6.95        3.99      2.25 o 
  -5   6   4       16.04       21.57      3.22 o 
  -4   6   4       54.56       56.09      3.58 o 
  -3   6   4       68.71       73.06      3.81 o 
  -2   6   4      242.48      256.27      6.30 o 
  -1   6   4       20.67       23.62      1.87 o 
   0   6   4      280.50      276.62      5.08 o 
   1   6   4      191.62      206.09      4.37 o 
   2   6   4       78.22       84.43      2.29 o 
   3   6   4        5.59        3.09      0.78 o 
   4   6   4      217.99      214.40      5.63 o 
   5   6   4        0.05       -1.53      1.16 o 
   6   6   4       48.98       53.16      3.02 o 
   7   6   4       85.82       80.09      3.83 o 
   8   6   4       35.82       35.75      3.02 o 
   9   6   4       25.21       26.19      3.05 o 
  -4   7   4       28.88       27.15      3.15 o 
  -3   7   4       24.44       19.14      2.11 o 
  -2   7   4       69.78       74.14      2.83 o 
  -1   7   4      237.65      215.04      4.71 o 
   0   7   4       16.12       16.94      1.51 o 
   1   7   4        3.63        1.16      1.01 o 
   2   7   4      112.47      111.68      2.84 o 
   3   7   4      140.28      144.92      3.57 o 
   4   7   4        1.03        1.41      0.92 o 
   5   7   4       21.12       19.26      2.00 o 
   6   7   4       23.63       29.17      2.60 o 
   7   7   4       77.12       89.32      4.08 o 
   8   7   4        0.27        1.79      1.52 o 
  -2   8   4       44.17       41.61      2.58 o 
  -1   8   4        1.93        2.17      1.39 o 
   0   8   4       25.87       34.33      2.21 o 
   1   8   4      156.90      151.21      4.55 o 
   2   8   4       69.61       59.87      2.39 o 
   3   8   4        5.94        8.15      3.28 o 
   4   8   4       42.24       43.15      3.07 o 
   5   8   4        2.66        0.47      0.97 o 
   6   8   4        0.74        0.45      1.37 o 
   7   8   4       32.47       29.29      3.53 o 
   8   8   4       26.58       34.96      4.05 o 
  -1   9   4        5.01        3.79      1.64 o 
   0   9   4        0.49        1.13      1.53 o 
   1   9   4        0.64        0.81      1.23 o 
   2   9   4        0.47       -1.68      1.26 o 
   3   9   4       89.58      110.02      5.33 o 
   4   9   4       65.23       58.13      3.97 o 
   5   9   4        0.01       -2.24      2.09 o 
   6   9   4       10.30        8.37      2.31 o 
   3  10   4       11.63        9.24      2.88 o 
   4  10   4        0.54       -0.66      2.37 o 
  -3  -8   5       88.27       89.62      3.60 o 
  -2  -8   5        9.37       11.93      3.10 o 
  -1  -8   5       66.24       61.95      4.44 o 
  -6  -7   5       23.95       25.27      3.80 o 
  -5  -7   5        6.64       14.09      3.17 o 
  -4  -7   5      283.43      285.12      8.90 o 
  -3  -7   5        9.50        9.76      1.74 o 
  -2  -7   5        1.21        1.83      1.48 o 
  -1  -7   5       30.85       29.37      2.30 o 
   0  -7   5       96.12       88.21      4.83 o 
   1  -7   5        0.96       -0.19      2.22 o 
   2  -7   5        4.33        0.50      2.20 o 
  -7  -6   5        0.49        3.91      2.49 o 
  -6  -6   5        7.53        6.97      2.41 o 
  -5  -6   5       86.46       86.65      4.65 o 
  -4  -6   5        0.05        0.47      1.90 o 
  -3  -6   5      155.06      160.58      5.92 o 
  -2  -6   5      106.64      105.45      3.35 o 
  -1  -6   5      211.05      195.42      4.63 o 
   0  -6   5       33.63       28.19      3.12 o 
   1  -6   5       30.64       27.72      3.26 o 
   2  -6   5       23.52       28.50      3.35 o 
   3  -6   5        1.51        4.51      2.59 o 
   4  -6   5        5.96        2.19      2.72 o 
  -7  -5   5       88.20       86.32      5.01 o 
  -6  -5   5       58.40       69.45      4.34 o 
  -5  -5   5        0.95        0.66      1.99 o 
  -4  -5   5      189.82      174.59      6.28 o 
  -3  -5   5       35.76       33.32      2.75 o 
  -2  -5   5        0.51        1.38      1.09 o 
  -1  -5   5      215.66      196.50      4.39 o 
   0  -5   5      209.68      184.34      4.20 o 
   1  -5   5       55.12       65.28      2.54 o 
   2  -5   5       11.45        9.42      1.40 o 
   3  -5   5       34.34       27.94      3.37 o 
   4  -5   5       16.15       16.48      2.98 o 
   5  -5   5        2.42        1.20      2.28 o 
  -8  -4   5        3.28        6.79      2.67 o 
  -7  -4   5        4.03        0.15      2.26 o 
  -6  -4   5       15.29       14.92      2.53 o 
  -5  -4   5        8.44        9.86      2.28 o 
  -4  -4   5       25.75       27.83      2.74 o 
  -3  -4   5       30.41       37.60      2.82 o 
  -2  -4   5       57.28       55.33      2.96 o 
  -1  -4   5      530.58      517.14      8.14 o 
   0  -4   5       30.37       33.00      1.68 o 
   1  -4   5      264.13      252.91      4.87 o 
   2  -4   5      407.41      376.66      6.60 o 
   3  -4   5       19.56       19.53      1.61 o 
   4  -4   5        0.03       -1.33      1.22 o 
   5  -4   5       46.30       40.24      2.53 o 
   6  -4   5        4.63        1.59      2.66 o 
  -8  -3   5        0.13        0.79      2.48 o 
  -7  -3   5      172.22      163.23      6.31 o 
  -6  -3   5        8.17        6.38      2.07 o 
  -5  -3   5       18.66       23.83      2.78 o 
  -4  -3   5        0.59       -1.49      1.44 o 
  -3  -3   5       35.82       32.03      2.39 o 
  -2  -3   5        0.17        1.82      1.17 o 
  -1  -3   5       40.98       45.86      2.61 o 
   0  -3   5      247.07      245.69      4.48 o 
   1  -3   5      512.50      510.30      6.05 o 
   2  -3   5       36.66       36.01      1.37 o 
   3  -3   5      139.50      131.95      2.63 o 
   4  -3   5      395.43      383.66      5.45 o 
   5  -3   5       57.94       56.01      2.52 o 
   6  -3   5       10.04        7.48      2.26 o 
   7  -3   5       54.07       66.19      4.99 o 
  -8  -2   5        1.10       -3.44      2.29 o 
  -7  -2   5       26.12       27.03      3.27 o 
  -6  -2   5      158.16      154.67      5.79 o 
  -5  -2   5       36.54       36.22      2.82 o 
  -4  -2   5      194.37      193.85      6.03 o 
  -3  -2   5       70.21       69.21      1.73 o 
  -2  -2   5        1.66        0.51      0.45 o 
  -1  -2   5       62.79       62.16      1.49 o 
   0  -2   5        0.01        0.18      0.74 o 
   1  -2   5      167.79      161.27      3.16 o 
   2  -2   5      453.03      430.08      5.33 o 
   3  -2   5       84.17       77.57      1.90 o 
   4  -2   5       53.31       50.92      2.12 o 
   5  -2   5       36.08       33.67      1.96 o 
   6  -2   5       80.13       86.81      4.54 o 
   7  -2   5       15.73       16.91      2.94 o 
  -8  -1   5        5.61        3.75      2.50 o 
  -7  -1   5      144.73      159.33      6.10 o 
  -6  -1   5       29.37       30.16      2.55 o 
  -5  -1   5       97.85       89.65      2.55 o 
  -4  -1   5        3.19        3.86      0.85 o 
  -3  -1   5       94.58      110.30      2.40 o 
  -2  -1   5       21.73       18.91      0.96 o 
  -1  -1   5      517.19      596.14      7.77 o 
   0  -1   5      867.90      904.26     11.31 o 
   1  -1   5       92.67       80.06      1.88 o 
   2  -1   5      321.96      320.93      4.11 o 
   3  -1   5      393.15      377.91      4.88 o 
   4  -1   5      272.55      263.57      4.93 o 
   5  -1   5      177.35      170.83      3.98 o 
   6  -1   5       21.72       22.56      2.72 o 
   7  -1   5       33.16       45.40      3.86 o 
   8  -1   5        0.60       -1.47      2.41 o 
  -8   0   5        8.26        9.11      2.79 o 
  -7   0   5       10.77       16.88      1.82 o 
  -6   0   5       24.36       19.29      1.63 o 
  -5   0   5        5.25        6.25      1.10 o 
  -4   0   5      488.45      521.76      7.64 o 
  -3   0   5      213.60      214.63      3.78 o 
  -2   0   5      134.89      166.98      3.01 o 
  -1   0   5     1122.58     1117.40     13.68 o 
   0   0   5        0.48        0.66      0.49 o 
   1   0   5     1455.60     1495.74     14.94 o 
   2   0   5      137.97      120.16      1.98 o 
   3   0   5        5.94        2.28      0.85 o 
   4   0   5        0.42        0.13      1.12 o 
   5   0   5      218.14      215.80      4.48 o 
   6   0   5       58.68       55.72      3.47 o 
   7   0   5        2.01        1.09      1.89 o 
   8   0   5        2.13        2.82      2.37 o 
  -7   1   5       33.28       34.06      3.11 o 
  -6   1   5        0.71        0.30      1.53 o 
  -5   1   5       95.11      108.15      2.95 o 
  -4   1   5        0.06        0.55      0.85 o 
  -3   1   5      196.23      191.61      3.54 o 
  -2   1   5      703.95      722.45      9.45 o 
  -1   1   5      591.21      710.69      9.20 o 
   0   1   5     2277.12     2350.94     27.49 o 
   1   1   5       31.95       51.57      2.06 o 
   2   1   5      344.87      365.08      5.48 o 
   3   1   5     1560.20     1543.22     19.04 o 
   4   1   5      370.19      369.36      8.74 o 
   5   1   5       30.70       25.73      2.16 o 
   6   1   5       59.90       66.59      3.51 o 
   7   1   5        0.26       -1.78      1.56 o 
   8   1   5        0.92        0.10      1.93 o 
   9   1   5        5.55        3.39      2.60 o 
  -7   2   5       12.25       15.91      2.59 o 
  -6   2   5       26.02       22.93      2.78 o 
  -5   2   5        1.34        1.21      1.47 o 
  -4   2   5       67.42       66.26      3.09 o 
  -3   2   5       20.52       16.87      1.15 o 
  -2   2   5       31.38       43.04      1.89 o 
  -1   2   5      723.41      729.35      9.47 o 
   0   2   5      141.20      139.64      2.65 o 
   1   2   5       39.58       33.08      1.39 o 
   2   2   5      108.15       99.01      2.26 o 
   3   2   5       40.47       37.53      4.41 o 
   4   2   5       23.40       21.20      2.92 o 
   5   2   5      372.12      364.14      8.48 o 
   6   2   5      202.29      206.36      6.26 o 
   7   2   5       12.47       11.53      2.10 o 
   8   2   5        0.90        1.42      2.14 o 
   9   2   5        6.89       11.13      3.02 o 
  -7   3   5       11.52       13.50      2.86 o 
  -6   3   5       50.19       47.72      3.44 o 
  -5   3   5        2.61        0.11      1.65 o 
  -4   3   5       18.85       22.82      2.25 o 
  -3   3   5       95.77       98.62      3.69 o 
  -2   3   5       75.32       79.20      2.72 o 
  -1   3   5       49.58       59.46      1.71 o 
   0   3   5      169.40      161.74      2.96 o 
   1   3   5      222.11      223.78      3.06 o 
   2   3   5       43.82       50.80      1.62 o 
   3   3   5       10.77        9.45      0.94 o 
   4   3   5       39.64       32.08      2.07 o 
   5   3   5      230.64      231.00      6.18 o 
   6   3   5       24.11       24.60      2.25 o 
   7   3   5        1.85        1.16      1.58 o 
   8   3   5       34.17       36.07      3.38 o 
   9   3   5       22.90       24.54      3.25 o 
  -6   4   5       34.94       45.16      3.77 o 
  -5   4   5        0.02       -0.13      1.63 o 
  -4   4   5        0.09       -1.21      1.29 o 
  -3   4   5        1.01        0.36      1.11 o 
  -2   4   5       37.63       40.39      2.44 o 
  -1   4   5      324.55      329.20      7.51 o 
   0   4   5       16.20       17.26      0.90 o 
   1   4   5      143.95      138.83      2.25 o 
   2   4   5      112.97      120.31      2.05 o 
   3   4   5        4.87        8.97      0.81 o 
   4   4   5        1.74        2.71      1.09 o 
   5   4   5       88.65       77.67      3.40 o 
   6   4   5       17.60       16.55      2.04 o 
   7   4   5        7.13       10.62      1.98 o 
   8   4   5        9.72        7.40      2.06 o 
   9   4   5       22.44       32.18      3.60 o 
  -5   5   5       10.60        6.10      1.91 o 
  -4   5   5       20.51       18.37      2.37 o 
  -3   5   5       91.44      101.49      4.22 o 
  -2   5   5        0.04       -0.20      1.23 o 
  -1   5   5       26.03       24.15      1.53 o 
   0   5   5       11.79       10.91      1.10 o 
   1   5   5        3.09        4.15      1.14 o 
   2   5   5       27.15       27.97      1.34 o 
   3   5   5        2.65        3.75      0.74 o 
   4   5   5        7.05        8.83      1.41 o 
   5   5   5       44.51       46.97      2.70 o 
   6   5   5        0.83        5.98      1.73 o 
   7   5   5        1.35        5.99      1.79 o 
   8   5   5       27.81       27.26      2.92 o 
   9   5   5        4.31        6.46      2.48 o 
  -4   6   5       17.27       22.68      2.82 o 
  -3   6   5        0.02       -0.44      1.58 o 
  -2   6   5       35.97       39.38      2.78 o 
  -1   6   5       54.03       64.08      3.29 o 
   0   6   5      242.22      233.82      4.58 o 
   1   6   5        3.38        2.36      0.84 o 
   2   6   5       57.61       60.03      1.99 o 
   3   6   5        2.18        1.56      0.81 o 
   4   6   5        1.18        2.78      0.88 o 
   5   6   5       41.20       42.63      1.88 o 
   6   6   5       39.96       38.06      2.74 o 
   7   6   5       15.21       16.19      2.34 o 
   8   6   5        0.03       -0.93      1.88 o 
   9   6   5        0.49        2.30      2.25 o 
  -3   7   5        5.58        5.12      2.14 o 
  -2   7   5        6.38        5.85      1.50 o 
  -1   7   5       44.60       42.42      2.28 o 
   0   7   5       34.10       35.52      2.59 o 
   1   7   5      107.40      113.62      3.09 o 
   2   7   5      156.92      174.32      3.83 o 
   3   7   5        0.22       -0.03      1.00 o 
   4   7   5      115.68      118.78      4.27 o 
   5   7   5      102.61       99.48      4.04 o 
   6   7   5       44.21       46.71      3.21 o 
   7   7   5       13.71       21.01      2.68 o 
   8   7   5        0.82        2.37      2.22 o 
  -2   8   5        0.01       -0.60      1.49 o 
  -1   8   5       10.50       11.07      1.80 o 
   0   8   5       48.25       41.04      2.28 o 
   1   8   5       10.70       14.76      1.63 o 
   2   8   5        9.07       12.86      1.53 o 
   3   8   5       87.09       87.81      3.68 o 
   4   8   5        8.39       10.29      1.86 o 
   5   8   5        5.86        5.52      1.80 o 
   6   8   5       34.13       45.42      3.24 o 
   7   8   5        0.67        1.96      2.24 o 
   0   9   5       10.20       10.45      1.91 o 
   1   9   5       30.33       37.50      2.45 o 
   2   9   5       19.57       24.44      2.65 o 
   3   9   5        9.39       12.94      2.03 o 
   4   9   5        6.65        2.16      1.80 o 
  -4  -7   6        0.05        0.22      1.59 o 
  -3  -7   6        9.86       12.11      2.12 o 
  -2  -7   6       49.70       47.26      2.73 o 
  -1  -7   6        0.03       -0.35      1.51 o 
   0  -7   6        0.16       -1.06      2.17 o 
   1  -7   6        0.40        0.35      2.48 o 
  -6  -6   6        7.02        8.34      2.95 o 
  -5  -6   6        4.53        2.56      2.55 o 
  -4  -6   6       47.90       51.10      3.89 o 
  -3  -6   6       51.44       55.67      2.63 o 
  -2  -6   6        8.63       10.91      2.45 o 
  -1  -6   6       43.78       42.63      2.41 o 
   0  -6   6      134.05      124.68      3.81 o 
   1  -6   6       40.81       39.61      3.63 o 
   2  -6   6        9.46        4.84      2.57 o 
   3  -6   6       21.69       24.26      3.61 o 
  -7  -5   6        2.44        2.90      2.56 o 
  -6  -5   6       69.64       69.13      4.57 o 
  -5  -5   6      108.05      110.39      5.32 o 
  -4  -5   6        2.38        4.57      2.09 o 
  -3  -5   6       85.57       86.67      4.43 o 
  -2  -5   6       22.02       19.05      1.71 o 
  -1  -5   6       51.58       50.05      2.61 o 
   0  -5   6        2.78        2.46      1.12 o 
   1  -5   6      122.33      121.29      4.27 o 
   2  -5   6      110.04      114.64      3.56 o 
   3  -5   6       14.61        9.95      2.62 o 
   4  -5   6       14.92       15.47      2.93 o 
  -7  -4   6       58.01       65.47      4.51 o 
  -6  -4   6       74.26       73.87      4.49 o 
  -5  -4   6        1.75        0.65      1.86 o 
  -4  -4   6      465.29      456.07     11.45 o 
  -3  -4   6      116.69      118.95      4.81 o 
  -2  -4   6       36.68       42.00      2.99 o 
  -1  -4   6      170.93      177.78      4.07 o 
   0  -4   6      420.29      398.05      6.90 o 
   1  -4   6        3.10        5.04      1.15 o 
   2  -4   6        2.23        1.89      1.17 o 
   3  -4   6       53.49       54.16      4.44 o 
   4  -4   6        0.82       -0.07      2.03 o 
   5  -4   6        6.37        6.05      2.31 o 
  -7  -3   6       23.98       27.54      3.50 o 
  -6  -3   6       10.35       15.61      2.72 o 
  -5  -3   6      473.51      466.64     11.66 o 
  -4  -3   6       48.58       59.72      3.52 o 
  -3  -3   6      130.48      130.98      4.90 o 
  -2  -3   6       14.12       19.02      2.18 o 
  -1  -3   6      289.27      312.75      8.05 o 
   0  -3   6      134.42      143.48      4.08 o 
   1  -3   6      444.88      440.09      7.18 o 
   2  -3   6      215.49      225.59      8.21 o 
   3  -3   6       39.43       34.38      1.56 o 
   4  -3   6        1.45       -1.25      0.85 o 
   5  -3   6        0.12       -2.28      3.08 o 
   6  -3   6       34.34       33.03      3.44 o 
  -7  -2   6       14.90       17.00      3.12 o 
  -6  -2   6      103.61       94.02      4.53 o 
  -5  -2   6       85.77       95.29      4.40 o 
  -4  -2   6     1004.67     1024.04     20.43 o 
  -3  -2   6        3.81        4.79      1.53 o 
  -2  -2   6       11.87       16.81      1.88 o 
  -1  -2   6      173.29      192.13      5.71 o 
   0  -2   6      631.93      630.26      9.14 o 
   1  -2   6       67.64       65.45      1.58 o 
   2  -2   6       30.46       28.99      1.94 o 
   3  -2   6      101.54       97.88      2.21 o 
   4  -2   6       22.09       22.96      1.71 o 
   5  -2   6      101.13      102.59      3.34 o 
   6  -2   6        0.97        0.62      2.02 o 
   7  -2   6       16.11       15.82      3.05 o 
  -7  -1   6        8.03        3.31      2.46 o 
  -6  -1   6       66.13       73.15      4.11 o 
  -5  -1   6      564.90      590.49     13.27 o 
  -4  -1   6       40.05       38.69      1.71 o 
  -3  -1   6       10.52        9.11      0.95 o 
  -2  -1   6       61.48       67.14      1.80 o 
  -1  -1   6      409.53      425.41      6.07 o 
   0  -1   6      954.35     1029.12     12.96 o 
   1  -1   6      283.76      283.88      3.73 o 
   2  -1   6      365.16      348.08      4.50 o 
   3  -1   6       26.55       25.75      1.32 o 
   4  -1   6       13.48       11.94      1.83 o 
   5  -1   6        5.45        1.51      1.56 o 
   6  -1   6      145.14      142.90      5.55 o 
   7  -1   6       33.71       40.04      3.70 o 
  -6   0   6       10.93       16.11      2.07 o 
  -5   0   6      281.52      285.10      5.25 o 
  -4   0   6      536.17      544.62      8.02 o 
  -3   0   6        8.26        7.69      0.94 o 
  -2   0   6       68.05       74.32      2.72 o 
  -1   0   6      328.41      392.51      5.73 o 
   0   0   6       75.24       65.18      2.00 o 
   1   0   6        4.15        1.46      0.42 o 
   2   0   6        0.28       -0.13      0.57 o 
   3   0   6      552.31      533.24      7.91 o 
   4   0   6       70.22       75.51      2.64 o 
   5   0   6      338.22      327.84      6.01 o 
   6   0   6       11.49       13.19      2.15 o 
   7   0   6      116.55      122.50      5.53 o 
   8   0   6       33.83       41.82      4.24 o 
  -7   1   6        3.98        1.72      2.00 o 
  -6   1   6       19.04       14.98      2.38 o 
  -5   1   6      281.82      287.19      9.39 o 
  -4   1   6        2.39        4.89      1.10 o 
  -3   1   6       43.61       38.62      3.47 o 
  -2   1   6      285.45      304.80      5.38 o 
  -1   1   6      227.50      223.06      3.82 o 
   0   1   6      265.46      306.60      4.76 o 
   1   1   6      339.21      351.81      5.39 o 
   2   1   6      189.27      186.79      3.57 o 
   3   1   6        1.99        1.47      0.69 o 
   4   1   6        5.27        2.96      0.89 o 
   5   1   6      121.04      129.84      3.41 o 
   6   1   6      565.25      540.48     12.21 o 
   7   1   6       21.71       22.48      2.85 o 
   8   1   6        0.41       -0.66      2.28 o 
  -7   2   6        7.17        6.14      2.59 o 
  -6   2   6        1.85        3.13      1.81 o 
  -5   2   6        6.39        4.14      1.79 o 
  -4   2   6       70.72       64.80      3.25 o 
  -3   2   6      162.07      160.49      3.38 o 
  -2   2   6      440.61      442.46      6.58 o 
  -1   2   6        6.09        4.38      0.95 o 
   0   2   6      721.97      726.92      9.60 o 
   1   2   6      110.40      112.53      3.49 o 
   2   2   6        1.70        4.38      0.82 o 
   3   2   6      346.98      346.96      5.68 o 
   4   2   6      259.93      267.42      4.91 o 
   5   2   6      162.48      159.89      5.17 o 
   6   2   6       85.26       87.26      3.99 o 
   7   2   6      133.51      123.23      5.14 o 
   8   2   6       96.80      100.15      4.96 o 
   9   2   6        1.25        2.55      2.59 o 
  -6   3   6        0.65        0.33      1.90 o 
  -5   3   6        5.79        7.01      1.92 o 
  -4   3   6       61.75       57.00      3.23 o 
  -3   3   6        3.21        1.82      1.32 o 
  -2   3   6       89.62       79.91      2.29 o 
  -1   3   6      284.81      298.24      4.84 o 
   0   3   6       47.56       52.87      1.75 o 
   1   3   6       82.45       91.05      2.35 o 
   2   3   6      100.51      107.36      2.55 o 
   3   3   6      103.23      104.05      2.64 o 
   4   3   6        2.54        1.42      0.80 o 
   5   3   6      188.48      193.94      5.75 o 
   6   3   6      480.52      481.93     11.02 o 
   7   3   6       17.10       21.10      2.64 o 
   8   3   6        3.81        8.40      2.18 o 
   9   3   6       28.49       28.74      3.93 o 
  -6   4   6        0.13       -2.73      1.97 o 
  -5   4   6       72.13       63.07      3.75 o 
  -4   4   6       59.86       52.57      3.17 o 
  -3   4   6      105.44      108.74      4.32 o 
  -2   4   6       50.88       49.05      2.74 o 
  -1   4   6       16.87       23.64      1.95 o 
   0   4   6      753.85      787.00     10.44 o 
   1   4   6       64.93       68.38      2.04 o 
   2   4   6        0.53        0.83      0.72 o 
   3   4   6       38.73       34.10      1.61 o 
   4   4   6       52.31       54.15      2.83 o 
   5   4   6        8.87        9.71      1.65 o 
   6   4   6      117.11      110.03      4.42 o 
   7   4   6       89.28      102.74      4.51 o 
   8   4   6       37.83       37.72      3.42 o 
   9   4   6       45.07       48.71      3.88 o 
  -5   5   6       66.67       76.71      4.31 o 
  -4   5   6       43.81       52.46      3.51 o 
  -3   5   6       25.80       20.33      2.49 o 
  -2   5   6        5.66        3.40      1.46 o 
  -1   5   6      342.74      353.01      8.39 o 
   0   5   6        0.11        0.54      0.80 o 
   1   5   6      156.47      150.04      4.48 o 
   2   5   6        0.23        0.23      0.95 o 
   3   5   6      242.88      237.40      6.12 o 
   4   5   6        8.81        4.29      1.26 o 
   5   5   6      126.34      128.74      4.68 o 
   6   5   6       58.44       57.98      3.36 o 
   7   5   6        0.04       -0.31      1.50 o 
   8   5   6        4.68        3.35      2.16 o 
   9   5   6       35.56       37.35      3.98 o 
  -4   6   6       58.22       50.01      3.72 o 
  -3   6   6       58.52       64.34      3.64 o 
  -2   6   6       83.72       85.74      4.00 o 
  -1   6   6       74.37       70.22      2.63 o 
   0   6   6      380.65      368.44      6.31 o 
   1   6   6        2.05       -0.71      1.14 o 
   2   6   6       48.78       48.06      2.61 o 
   3   6   6       10.28        6.51      1.50 o 
   4   6   6        6.21        3.75      1.34 o 
   5   6   6        8.92        2.55      1.37 o 
   6   6   6        0.39        1.51      1.56 o 
   7   6   6       33.70       30.65      3.00 o 
   8   6   6       86.34       89.20      4.65 o 
  -3   7   6        9.20       14.44      2.81 o 
  -2   7   6       26.54       27.95      3.05 o 
  -1   7   6      137.04      139.06      3.82 o 
   0   7   6        0.81       -1.90      1.58 o 
   1   7   6       47.20       46.19      2.78 o 
   2   7   6       97.71       89.24      3.65 o 
   3   7   6       65.38       59.18      3.07 o 
   4   7   6        0.01        1.85      1.30 o 
   5   7   6        9.45        8.80      1.76 o 
   6   7   6       19.21       18.76      2.61 o 
   7   7   6        8.08        8.74      2.33 o 
   8   7   6        8.21       12.24      2.51 o 
  -2   8   6       46.47       50.47      3.72 o 
  -1   8   6        0.44       -1.98      1.77 o 
   0   8   6       42.61       37.53      3.07 o 
   1   8   6       29.70       31.31      2.86 o 
   2   8   6       17.60       19.69      2.21 o 
   3   8   6        0.47       -1.38      1.57 o 
   4   8   6        6.61       12.61      2.16 o 
   5   8   6       15.78       21.45      2.41 o 
   6   8   6        1.71        0.71      1.85 o 
   7   8   6        1.41       -0.39      1.82 o 
   0   9   6        1.58        2.81      2.18 o 
   1   9   6        0.08        1.95      1.91 o 
   2   9   6       20.45       18.05      2.65 o 
   3   9   6       70.28       73.65      3.84 o 
   4   9   6       20.67       22.89      2.83 o 
   5   9   6        1.82        1.54      1.94 o 
   6   9   6        1.61        0.04      1.52 o 
  -5  -6   7      100.20      110.47      5.99 o 
  -4  -6   7        5.20        5.02      2.83 o 
  -3  -6   7       22.26       24.80      2.28 o 
  -2  -6   7       56.20       49.58      4.46 o 
  -1  -6   7        2.28       -0.46      1.50 o 
   0  -6   7        1.63        1.38      1.57 o 
   1  -6   7        0.04        0.61      1.51 o 
   2  -6   7       17.74       16.85      3.17 o 
  -6  -5   7       63.94       69.25      4.74 o 
  -5  -5   7        0.00       -0.69      2.30 o 
  -4  -5   7       35.16       35.95      3.80 o 
  -3  -5   7       24.82       22.64      2.94 o 
  -2  -5   7       34.34       33.53      2.17 o 
  -1  -5   7       53.37       59.20      2.56 o 
   0  -5   7       32.59       32.82      2.22 o 
   1  -5   7      128.34      123.28      3.79 o 
   2  -5   7        0.73       -0.52      1.47 o 
  -6  -4   7       40.51       40.87      4.05 o 
  -5  -4   7      175.93      176.23      6.86 o 
  -4  -4   7        2.93        2.94      1.94 o 
  -3  -4   7       53.32       54.72      3.63 o 
  -2  -4   7      109.14      104.41      4.71 o 
  -1  -4   7       85.86       82.38      2.86 o 
   0  -4   7      104.69      102.73      3.70 o 
   1  -4   7       10.08        7.03      2.32 o 
   2  -4   7      293.85      287.70      5.84 o 
   3  -4   7       55.46       56.14      3.60 o 
   4  -4   7        4.52        2.25      2.10 o 
  -7  -3   7       28.54       18.99      3.51 o 
  -6  -3   7       76.81       66.68      4.25 o 
  -5  -3   7        6.50       11.25      2.56 o 
  -4  -3   7        0.02       -0.20      1.70 o 
  -3  -3   7      104.46      104.70      4.79 o 
  -2  -3   7      332.86      338.70      9.03 o 
  -1  -3   7       25.32       28.34      2.20 o 
   0  -3   7       10.10       10.85      1.35 o 
   1  -3   7      820.09      805.87     11.85 o 
   2  -3   7       13.79       15.18      2.38 o 
   3  -3   7       95.83       91.04      4.23 o 
   4  -3   7      126.11      119.95      5.20 o 
   5  -3   7       78.68       68.58      4.21 o 
  -7  -2   7        7.92        7.66      3.01 o 
  -6  -2   7       70.63       89.78      4.93 o 
  -5  -2   7       67.11       69.38      4.18 o 
  -4  -2   7        0.18       -0.41      1.60 o 
  -3  -2   7       87.50       75.23      3.96 o 
  -2  -2   7      103.21      113.41      4.59 o 
  -1  -2   7       38.64       45.47      2.92 o 
   0  -2   7      847.42      809.11     11.54 o 
   1  -2   7       13.73       19.14      2.31 o 
   2  -2   7      676.22      642.97     13.92 o 
   3  -2   7       63.33       63.73      2.42 o 
   4  -2   7       69.76       63.79      2.53 o 
   5  -2   7      137.76      130.93      3.82 o 
   6  -2   7       79.62       83.62      3.30 o 
  -7  -1   7       35.81       35.29      3.89 o 
  -6  -1   7       91.31       93.97      4.95 o 
  -5  -1   7       10.59       13.37      2.44 o 
  -4  -1   7      208.36      212.60      6.72 o 
  -3  -1   7      124.51      142.98      5.12 o 
  -2  -1   7       80.16       87.19      4.01 o 
  -1  -1   7        4.87        8.43      2.95 o 
   0  -1   7        3.15        4.11      1.17 o 
   1  -1   7      479.10      459.84      6.90 o 
   2  -1   7      136.70      137.35      3.15 o 
   3  -1   7       19.19       12.92      1.38 o 
   4  -1   7      363.14      381.68      6.66 o 
   5  -1   7      246.64      244.53      5.22 o 
   6  -1   7        0.33       -1.14      1.34 o 
   7  -1   7        8.53        6.48      2.82 o 
  -6   0   7       16.35       17.67      2.99 o 
  -5   0   7      175.12      185.78      6.27 o 
  -4   0   7        0.89        0.59      1.04 o 
  -3   0   7        0.19        0.88      0.79 o 
  -2   0   7      414.98      429.33      6.46 o 
  -1   0   7      684.34      685.14     15.99 o 
   0   0   7      155.22      144.70      3.02 o 
   1   0   7      268.55      281.62      4.78 o 
   2   0   7      121.01      118.30      2.85 o 
   3   0   7        7.80        7.74      1.12 o 
   4   0   7       21.42       12.49      1.74 o 
   5   0   7      132.10      131.01      5.86 o 
   6   0   7       21.72       20.03      2.56 o 
   7   0   7       35.95       33.28      3.54 o 
   8   0   7        0.73       -3.42      2.28 o 
  -6   1   7       39.36       46.89      3.16 o 
  -5   1   7        3.29        0.71      1.18 o 
  -4   1   7      153.86      143.79      3.44 o 
  -3   1   7       39.73       46.01      3.07 o 
  -2   1   7      266.51      295.58      5.00 o 
  -1   1   7      134.65      133.47      2.87 o 
   0   1   7      102.71       95.77      2.40 o 
   1   1   7      322.11      321.62      5.26 o 
   2   1   7       50.06       54.52      1.91 o 
   3   1   7       21.88       24.00      1.99 o 
   4   1   7      327.79      333.43      5.94 o 
   5   1   7      134.83      121.89      3.39 o 
   6   1   7       14.66       13.68      2.20 o 
   7   1   7       31.52       39.32      3.38 o 
   8   1   7        5.53        4.00      2.52 o 
  -6   2   7        0.41       -0.53      1.89 o 
  -5   2   7       98.99       87.58      4.12 o 
  -4   2   7       18.83       15.37      2.12 o 
  -3   2   7        4.16        3.41      1.55 o 
  -2   2   7      178.79      172.19      3.56 o 
  -1   2   7      667.26      665.56      9.23 o 
   0   2   7       70.90       71.01      4.94 o 
   1   2   7        0.13       -0.28      0.63 o 
   2   2   7      124.88      132.02      3.03 o 
   3   2   7        1.98        0.89      0.60 o 
   4   2   7       31.89       28.30      3.91 o 
   5   2   7      120.01      131.13      3.55 o 
   6   2   7      135.86      129.23      5.06 o 
   7   2   7       51.29       44.18      3.43 o 
   8   2   7        1.59       -0.93      2.12 o 
  -6   3   7       42.92       41.40      3.73 o 
  -5   3   7       12.53       10.78      2.17 o 
  -4   3   7       29.16       28.04      2.78 o 
  -3   3   7      142.12      141.49      4.79 o 
  -2   3   7      176.36      183.06      5.36 o 
  -1   3   7      109.37       96.44      2.55 o 
   0   3   7        0.60        0.42      0.95 o 
   1   3   7      179.26      198.33      4.80 o 
   2   3   7      222.01      207.61      4.04 o 
   3   3   7        0.59        0.15      0.90 o 
   4   3   7      265.69      252.35      4.94 o 
   5   3   7      225.71      229.73      6.60 o 
   6   3   7        0.05       -0.06      1.37 o 
   7   3   7       53.94       62.24      3.77 o 
   8   3   7       23.39       28.50      3.29 o 
  -5   4   7       37.58       35.10      3.45 o 
  -4   4   7       62.80       63.28      3.61 o 
  -3   4   7        5.63        0.46      1.44 o 
  -2   4   7      101.21      101.29      4.09 o 
  -1   4   7       46.60       51.75      2.86 o 
   0   4   7       42.90       39.94      1.71 o 
   1   4   7      546.69      544.26      7.97 o 
   2   4   7       29.15       32.02      1.67 o 
   3   4   7       11.14        9.38      1.45 o 
   4   4   7      172.91      184.28      5.57 o 
   5   4   7       14.05       10.74      1.85 o 
   6   4   7      234.47      236.85      6.99 o 
   7   4   7       83.37       83.27      4.45 o 
   8   4   7        7.60       10.49      2.57 o 
  -4   5   7        5.12        1.83      1.88 o 
  -3   5   7        6.22        3.60      1.82 o 
  -2   5   7       19.86       23.48      2.53 o 
  -1   5   7      163.27      154.51      5.09 o 
   0   5   7       30.28       30.45      2.33 o 
   1   5   7      306.25      306.48      7.42 o 
   2   5   7       27.36       25.56      1.56 o 
   3   5   7        1.22        0.59      1.27 o 
   4   5   7        0.75        1.19      1.29 o 
   5   5   7      255.73      269.07      7.47 o 
   6   5   7        0.00        1.24      1.58 o 
   7   5   7       38.29       37.76      3.44 o 
   8   5   7        9.24        9.49      2.42 o 
  -4   6   7        0.63       -3.22      2.15 o 
  -3   6   7       12.90       24.78      3.00 o 
  -2   6   7        4.09        2.26      1.69 o 
  -1   6   7       10.87       11.03      1.95 o 
   0   6   7       22.54       32.61      2.57 o 
   1   6   7       23.69       29.39      2.45 o 
   2   6   7       93.36       95.50      3.89 o 
   3   6   7        2.05        4.48      1.40 o 
   4   6   7      144.60      134.62      4.84 o 
   5   6   7       89.34       85.41      4.04 o 
   6   6   7       58.19       63.82      3.69 o 
   7   6   7        0.13        0.33      1.95 o 
   8   6   7        0.61       -0.95      2.02 o 
  -2   7   7       23.67       27.72      3.01 o 
  -1   7   7        1.44        0.35      1.68 o 
   0   7   7        3.31        4.67      1.66 o 
   1   7   7      127.70      125.95      4.70 o 
   2   7   7       25.20       29.07      2.61 o 
   3   7   7        0.16       -2.04      1.36 o 
   4   7   7      106.24      106.29      4.38 o 
   5   7   7       41.17       44.33      3.03 o 
   6   7   7        6.06        3.36      1.75 o 
   7   7   7        0.42        2.35      2.11 o 
  -1   8   7        2.79        2.64      2.18 o 
   0   8   7       16.41       15.29      2.60 o 
   1   8   7       18.17       18.93      2.43 o 
   2   8   7       31.39       36.69      3.03 o 
   3   8   7       45.09       43.93      3.07 o 
   4   8   7       21.48       16.00      2.35 o 
   5   8   7       32.03       29.31      2.82 o 
   6   8   7       16.18       15.60      2.83 o 
   1   9   7        1.16        1.05      2.00 o 
   2   9   7        3.51        5.76      2.03 o 
   3   9   7        3.23        3.02      2.16 o 
   4   9   7       15.28       16.57      2.50 o 
   5   9   7       30.80       32.74      3.23 o 
  -2  -6   8        0.07        1.25      3.93 o 
  -1  -6   8       17.09       22.27      3.35 o 
   0  -6   8       55.75       46.94      4.13 o 
  -4  -5   8       78.13       74.37      4.68 o 
  -3  -5   8       21.07       16.09      2.99 o 
  -2  -5   8       40.44       40.72      8.54 o 
  -1  -5   8       10.12        7.78      2.44 o 
   0  -5   8        8.20        2.13      2.31 o 
   1  -5   8      151.91      135.04      5.84 o 
   2  -5   8       17.68       23.70      3.35 o 
  -5  -4   8        1.37        3.32      2.56 o 
  -4  -4   8      109.19      109.92      5.45 o 
  -3  -4   8      108.64      129.07      5.71 o 
  -2  -4   8        0.00       -0.43      2.04 o 
  -1  -4   8        7.09        5.78      2.05 o 
   0  -4   8      144.64      131.73      5.52 o 
   1  -4   8       26.02       29.94      3.35 o 
   2  -4   8       53.38       65.01      4.10 o 
   3  -4   8        3.85        8.17      2.50 o 
   4  -4   8       29.20       31.44      3.56 o 
  -6  -3   8       97.60      101.74      5.58 o 
  -5  -3   8      199.97      191.21      7.26 o 
  -4  -3   8       57.39       50.11      3.78 o 
  -3  -3   8       92.09       88.63      4.59 o 
  -2  -3   8        0.27        0.19      1.92 o 
  -1  -3   8       36.54       35.65      3.24 o 
   0  -3   8        0.00       -0.23      1.73 o 
   1  -3   8      126.49      118.87      5.11 o 
   2  -3   8        0.06       -2.58      1.72 o 
   3  -3   8       41.77       41.83      3.30 o 
   4  -3   8        5.96        0.09      1.96 o 
   5  -3   8       21.45       28.11      3.52 o 
  -6  -2   8       23.25       17.02      2.93 o 
  -5  -2   8       35.52       38.60      3.35 o 
  -4  -2   8      157.13      144.55      5.99 o 
  -3  -2   8      201.52      210.19      7.04 o 
  -2  -2   8       96.53      100.41      4.59 o 
  -1  -2   8        4.59        3.57      1.79 o 
   0  -2   8      222.20      234.13      7.13 o 
   1  -2   8        1.21        1.84      1.58 o 
   2  -2   8        0.71        0.60      1.46 o 
   3  -2   8        4.19        1.62      1.63 o 
   4  -2   8       37.13       37.16      3.21 o 
   5  -2   8        0.12       -2.44      1.75 o 
   6  -2   8       23.53       18.26      3.70 o 
  -6  -1   8      111.09      112.55      5.53 o 
  -5  -1   8       31.79       34.75      3.52 o 
  -4  -1   8       17.37       17.07      2.40 o 
  -3  -1   8        5.48        5.69      1.89 o 
  -2  -1   8       33.86       34.52      3.14 o 
  -1  -1   8      164.60      158.25      5.65 o 
   0  -1   8       52.21       46.32      3.15 o 
   1  -1   8       14.88       16.69      2.28 o 
   2  -1   8       99.47      101.53      2.88 o 
   3  -1   8       29.25       31.89      1.97 o 
   4  -1   8        1.06        0.96      1.17 o 
   5  -1   8        8.58        7.59      1.59 o 
   6  -1   8       36.98       38.54      2.45 o 
  -6   0   8        4.25        2.98      2.48 o 
  -5   0   8       41.83       45.42      3.77 o 
  -4   0   8       92.41       93.85      4.47 o 
  -3   0   8      326.52      337.47      8.95 o 
  -2   0   8       91.95       87.94      2.52 o 
  -1   0   8       13.87       14.75      2.14 o 
   0   0   8      246.32      249.71      4.54 o 
   1   0   8      205.92      192.86      3.92 o 
   2   0   8       13.58       10.81      2.19 o 
   3   0   8        9.11       10.32      4.40 o 
   4   0   8       21.33       22.19      6.04 o 
   5   0   8       61.67       58.34      2.56 o 
   6   0   8        4.31        4.39      1.58 o 
   7   0   8       26.09       21.55      3.04 o 
  -5   1   8        8.17        7.72      2.02 o 
  -4   1   8        5.13        7.52      1.34 o 
  -3   1   8        2.58        0.06      1.28 o 
  -2   1   8      147.05      131.23      3.17 o 
  -1   1   8      432.46      411.66      6.48 o 
   0   1   8      350.16      353.61      5.80 o 
   1   1   8      122.99      136.40      3.60 o 
   2   1   8      301.08      296.89      4.25 o 
   3   1   8       48.45       47.03      1.96 o 
   4   1   8       14.01       10.76      2.31 o 
   5   1   8      219.80      221.76      4.97 o 
   6   1   8       37.48       39.29      2.29 o 
   7   1   8        1.27        2.50      2.12 o 
  -6   2   8       33.71       42.84      3.82 o 
  -5   2   8       14.26       13.22      2.37 o 
  -4   2   8        2.30        1.10      1.62 o 
  -3   2   8      445.65      445.90      7.24 o 
  -2   2   8       66.29       72.48      2.40 o 
  -1   2   8       11.53        8.41      1.32 o 
   0   2   8      326.18      330.60      5.55 o 
   1   2   8      612.04      595.29      8.69 o 
   2   2   8        0.06       -0.17      0.75 o 
   3   2   8        0.95       -0.24      0.88 o 
   4   2   8      158.33      157.56      3.85 o 
   5   2   8       79.31       80.30      5.86 o 
   6   2   8       63.36       62.02      3.70 o 
   7   2   8       29.05       23.36      2.90 o 
   8   2   8       46.04       46.58      3.85 o 
  -5   3   8        0.12       -0.42      1.87 o 
  -4   3   8      115.34      103.43      4.42 o 
  -3   3   8        3.24        4.78      1.87 o 
  -2   3   8      309.12      282.51      7.27 o 
  -1   3   8      208.99      206.66      4.15 o 
   0   3   8      383.59      385.68      6.27 o 
   1   3   8      512.83      528.90      7.97 o 
   2   3   8      293.08      289.83      6.34 o 
   3   3   8       22.12       25.41      1.71 o 
   4   3   8       77.69       73.92      2.66 o 
   5   3   8      199.86      186.79      4.45 o 
   6   3   8        9.62       10.10      2.24 o 
   7   3   8        7.31        3.61      2.28 o 
   8   3   8        1.14       -1.73      2.14 o 
  -4   4   8        0.06        0.60      1.87 o 
  -3   4   8      164.43      153.74      5.59 o 
  -2   4   8        7.28        7.68      1.95 o 
  -1   4   8        7.20        9.25      1.87 o 
   0   4   8      528.30      532.98      8.05 o 
   1   4   8      345.63      367.05      6.17 o 
   2   4   8       28.19       31.63      1.78 o 
   3   4   8       36.29       35.31      1.91 o 
   4   4   8      244.11      231.27      7.27 o 
   5   4   8        2.81        4.00      1.67 o 
   6   4   8       77.17       73.26      3.96 o 
   7   4   8        0.38        0.59      1.87 o 
   8   4   8       66.22       75.20      4.86 o 
  -4   5   8       38.46       35.44      3.35 o 
  -3   5   8        3.97        3.74      2.11 o 
  -2   5   8       66.26       62.88      3.54 o 
  -1   5   8      102.61      106.25      4.38 o 
   0   5   8       10.36        9.66      1.76 o 
   1   5   8      306.11      305.62      7.67 o 
   2   5   8       56.68       50.34      2.16 o 
   3   5   8      170.32      169.30      5.30 o 
   4   5   8        7.04        8.15      1.79 o 
   5   5   8       66.03       59.01      3.59 o 
   6   5   8       19.14       18.87      2.56 o 
   7   5   8       41.11       40.27      3.34 o 
   8   5   8        0.07       -1.71      2.03 o 
  -3   6   8       73.63       80.84      4.38 o 
  -2   6   8        9.93       13.77      2.41 o 
  -1   6   8        1.00       -0.16      1.63 o 
   0   6   8       93.61       84.41      3.91 o 
   1   6   8       66.16       71.96      3.52 o 
   2   6   8        9.61        4.87      1.78 o 
   3   6   8       17.16       15.24      2.04 o 
   4   6   8       87.65       76.15      3.69 o 
   5   6   8        0.20        2.27      1.84 o 
   6   6   8        0.29        0.09      1.69 o 
   7   6   8       11.80        9.84      2.28 o 
  -2   7   8       12.68       10.54      2.79 o 
  -1   7   8       11.20        8.83      2.52 o 
   0   7   8        3.51        4.99      1.91 o 
   1   7   8       31.99       28.28      2.81 o 
   2   7   8       64.32       56.07      3.39 o 
   3   7   8       85.30       93.20      4.18 o 
   4   7   8       37.44       48.41      3.23 o 
   5   7   8        0.95        1.54      1.69 o 
   6   7   8       22.46       25.86      3.15 o 
   7   7   8        9.55       10.17      2.64 o 
   0   8   8        5.84        7.37      2.20 o 
   1   8   8       23.56       21.60      3.02 o 
   2   8   8       12.68       15.86      2.61 o 
   3   8   8        8.86        6.24      2.15 o 
   4   8   8       30.67       28.14      3.06 o 
   5   8   8       35.82       43.20      3.27 o 
   6   8   8        0.28       -1.50      1.98 o 
  -2  -5   9        0.01        2.35      2.49 o 
  -1  -5   9        0.50       -1.67      2.28 o 
   0  -5   9       22.32       26.19      3.69 o 
  -4  -4   9       60.11       69.20      4.76 o 
  -3  -4   9        1.99       -1.50      2.33 o 
  -2  -4   9       43.46       52.81      4.26 o 
  -1  -4   9       84.15       83.32      4.91 o 
   0  -4   9        0.25        1.06      2.15 o 
   1  -4   9        6.86        6.65      2.58 o 
   2  -4   9       58.68       56.19      4.00 o 
  -5  -3   9        6.93        5.57      3.03 o 
  -4  -3   9       11.32       14.43      3.16 o 
  -3  -3   9      114.28      117.67      5.69 o 
  -2  -3   9       64.55       60.54      4.17 o 
  -1  -3   9       18.44       22.98      3.10 o 
   0  -3   9       67.76       73.09      4.46 o 
   1  -3   9       65.78       63.37      4.18 o 
   2  -3   9        1.34        0.25      1.67 o 
   3  -3   9      149.13      152.55      6.18 o 
   4  -3   9       11.18       10.37      3.02 o 
  -5  -2   9      186.32      184.50      7.18 o 
  -4  -2   9       74.52       62.64      4.18 o 
  -3  -2   9        0.02       -1.69      2.20 o 
  -2  -2   9       33.49       49.69      3.70 o 
  -1  -2   9      143.87      142.04      5.80 o 
   0  -2   9      158.77      153.83      5.86 o 
   1  -2   9       20.18       22.01      2.73 o 
   2  -2   9       10.21       12.94      2.49 o 
   3  -2   9        6.80        8.97      2.28 o 
   4  -2   9        0.07       -2.22      2.12 o 
   5  -2   9        8.96       10.95      2.81 o 
  -5  -1   9        1.47        1.25      2.49 o 
  -4  -1   9       50.17       52.09      4.14 o 
  -3  -1   9       85.92       82.43      4.59 o 
  -2  -1   9       79.82       86.67      4.59 o 
  -1  -1   9       63.74       52.48      3.84 o 
   0  -1   9      166.74      173.65      6.30 o 
   1  -1   9       16.24       18.38      2.61 o 
   2  -1   9        9.03        8.06      2.02 o 
   3  -1   9        1.48        1.66      1.75 o 
   4  -1   9       48.83       49.84      3.63 o 
   5  -1   9       26.00       32.51      2.38 o 
   6  -1   9        0.02       -0.29      3.21 o 
  -5   0   9      184.08      212.82      7.59 o 
  -4   0   9       12.28       11.57      2.81 o 
  -3   0   9       21.85       17.94      2.65 o 
  -2   0   9      136.14      148.41      5.78 o 
  -1   0   9      141.76      153.46      5.76 o 
   0   0   9      112.07      105.49      3.01 o 
   1   0   9        0.04       -0.61      0.98 o 
   2   0   9      108.78      101.24      5.86 o 
   3   0   9       93.54       92.27      2.93 o 
   4   0   9        0.43       -0.25      1.18 o 
   5   0   9        0.76        0.49      1.44 o 
   6   0   9       77.17       88.37      3.47 o 
  -4   1   9       43.28       44.83      3.93 o 
  -3   1   9      160.69      169.78      4.02 o 
  -2   1   9        9.62       14.41      1.46 o 
  -1   1   9        0.01       -0.12      1.03 o 
   0   1   9      356.62      342.31      6.42 o 
   1   1   9        1.99        1.01      0.97 o 
   2   1   9       32.32       29.88      2.10 o 
   3   1   9       45.82       44.92      2.11 o 
   4   1   9        9.05       10.04      1.45 o 
   5   1   9       19.95       18.24      3.49 o 
   6   1   9       85.58       81.55      3.42 o 
   7   1   9       30.76       28.52      3.65 o 
  -5   2   9       55.79       58.86      3.95 o 
  -4   2   9        8.28       13.19      2.37 o 
  -3   2   9        2.49        1.29      1.28 o 
  -2   2   9       22.61       23.65      1.76 o 
  -1   2   9      299.96      302.61      6.71 o 
   0   2   9      190.25      198.41      4.21 o 
   1   2   9        8.71        9.61      1.26 o 
   2   2   9       83.34       75.56      4.09 o 
   3   2   9      316.77      312.70      9.19 o 
   4   2   9        0.12       -0.44      1.77 o 
   5   2   9       10.85        8.88      1.86 o 
   6   2   9       95.21       94.80      3.51 o 
   7   2   9       40.65       40.80      3.63 o 
  -4   3   9        0.24       -1.30      1.73 o 
  -3   3   9        5.13        3.06      1.76 o 
  -2   3   9       17.06       16.40      2.17 o 
  -1   3   9        0.20        0.65      1.07 o 
   0   3   9      200.29      191.40      4.12 o 
   1   3   9       12.20       10.96      1.36 o 
   2   3   9      443.49      427.64      7.16 o 
   3   3   9       23.33       22.87      1.78 o 
   4   3   9       51.92       49.12      2.34 o 
   5   3   9       37.13       39.24      2.52 o 
   6   3   9      144.72      147.16      5.82 o 
   7   3   9       87.32       82.87      4.74 o 
  -4   4   9       14.91       15.72      2.72 o 
  -3   4   9        8.78        4.38      1.96 o 
  -2   4   9        2.86        0.19      1.62 o 
  -1   4   9       31.81       32.04      2.78 o 
   0   4   9       86.08       89.09      3.82 o 
   1   4   9       25.20       21.65      2.28 o 
   2   4   9        0.66        0.95      0.96 o 
   3   4   9      319.60      302.19      5.80 o 
   4   4   9       12.09       15.74      1.71 o 
   5   4   9       43.32       45.09      3.22 o 
   6   4   9      196.46      192.99      6.65 o 
   7   4   9       10.04        5.63      2.36 o 
  -3   5   9        4.99        5.76      2.35 o 
  -2   5   9        0.10       -0.97      1.83 o 
  -1   5   9        0.63       -1.68      1.53 o 
   0   5   9       42.39       50.70      3.25 o 
   1   5   9       37.85       41.35      2.98 o 
   2   5   9       94.49       85.49      4.90 o 
   3   5   9       40.58       35.50      2.45 o 
   4   5   9       30.56       22.39      2.57 o 
   5   5   9      151.38      151.07      5.68 o 
   6   5   9       38.06       39.29      3.25 o 
   7   5   9       34.03       34.71      3.67 o 
  -2   6   9        3.24        4.87      2.28 o 
  -1   6   9       29.94       32.88      3.08 o 
   0   6   9       12.33       16.32      2.51 o 
   1   6   9       31.39       32.04      2.98 o 
   2   6   9        0.19       -0.69      1.60 o 
   3   6   9       64.72       57.72      3.40 o 
   4   6   9       15.86       20.07      2.58 o 
   5   6   9        0.25        0.35      1.94 o 
   6   6   9       19.17       16.85      2.77 o 
  -1   7   9        0.44       -2.38      1.94 o 
   0   7   9       29.11       31.90      3.06 o 
   1   7   9       30.85       36.10      3.00 o 
   2   7   9        0.78       -0.84      1.77 o 
   3   7   9        0.09        0.24      1.83 o 
   4   7   9       49.17       48.00      3.48 o 
   5   7   9        4.39        1.33      1.87 o 
   6   7   9       21.86       20.19      2.99 o 
   2   8   9        0.20        2.16      2.23 o 
   3   8   9       12.00       15.29      2.61 o 
   4   8   9        1.90        3.75      2.16 o 
  -1  -4  10        0.31       -1.91      2.54 o 
  -3  -3  10        2.36       -3.22      2.65 o 
  -2  -3  10        0.87        3.20      2.61 o 
  -1  -3  10       18.18       14.84      3.08 o 
   0  -3  10        9.87        9.53      2.59 o 
   1  -3  10       16.16       14.16      3.02 o 
   2  -3  10       34.59       42.57      3.88 o 
  -4  -2  10       10.86        8.61      2.83 o 
  -3  -2  10       10.03       13.56      2.93 o 
  -2  -2  10       27.61       26.32      3.40 o 
  -1  -2  10       10.63        4.35      2.39 o 
   0  -2  10        4.66        3.44      2.24 o 
   1  -2  10       46.81       48.26      3.69 o 
   2  -2  10        2.85        2.38      2.12 o 
   3  -2  10       22.56       21.55      3.08 o 
   4  -2  10       45.25       45.85      3.93 o 
  -4  -1  10       29.48       25.23      3.66 o 
  -3  -1  10        1.06       -0.39      2.37 o 
  -2  -1  10        6.54        8.09      2.52 o 
  -1  -1  10       58.05       49.57      3.97 o 
   0  -1  10       34.45       38.83      3.55 o 
   1  -1  10        1.07        1.50      1.80 o 
   2  -1  10       52.07       57.03      3.97 o 
   3  -1  10        0.13        2.85      1.98 o 
   4  -1  10        0.42        0.27      2.08 o 
   5  -1  10       12.15       12.52      2.93 o 
  -4   0  10       11.91       10.93      3.02 o 
  -3   0  10       15.46       14.05      3.08 o 
  -2   0  10      128.33      108.02      5.37 o 
  -1   0  10       27.35       34.38      3.62 o 
   0   0  10       67.11       72.37      4.22 o 
   1   0  10      119.24      114.55      5.16 o 
   2   0  10        0.38       -1.86      1.57 o 
   3   0  10       35.98       32.03      3.41 o 
   4   0  10        5.95        7.03      1.43 o 
   5   0  10        4.98        4.33      1.63 o 
  -4   1  10       31.09       34.47      3.79 o 
  -3   1  10        0.88       -3.08      2.05 o 
  -2   1  10        8.39        3.44      2.23 o 
  -1   1  10      249.31      242.72      7.91 o 
   0   1  10       25.21       25.04      1.93 o 
   1   1  10        0.23        0.01      1.07 o 
   2   1  10      155.44      156.92      3.97 o 
   3   1  10        2.77        0.03      1.22 o 
   4   1  10        0.03        0.68      1.31 o 
   5   1  10       21.73       22.43      5.54 o 
   6   1  10       42.18       40.85      2.77 o 
  -3   2  10       38.24       32.35      2.98 o 
  -2   2  10      127.16      122.13      3.54 o 
  -1   2  10        0.03       -0.74      1.61 o 
   0   2  10       89.82       83.77      2.83 o 
   1   2  10      241.08      224.39      4.80 o 
   2   2  10        9.07        7.43      1.46 o 
   3   2  10       33.22       38.08      2.28 o 
   4   2  10        0.25        1.02      1.31 o 
   5   2  10       21.37       22.63      2.24 o 
   6   2  10       81.58       90.74      3.50 o 
  -3   3  10        0.43       -1.95      1.97 o 
  -2   3  10        3.51       -0.57      1.77 o 
  -1   3  10      145.53      141.98      3.79 o 
   0   3  10       12.26       10.39      1.54 o 
   1   3  10        4.41       14.68      2.40 o 
   2   3  10      119.79      125.50      3.54 o 
   3   3  10       32.66       30.97      2.18 o 
   4   3  10       87.75       84.18      3.09 o 
   5   3  10       32.80       36.67      2.50 o 
   6   3  10       18.62       12.94      2.61 o 
  -3   4  10       19.26       10.66      2.49 o 
  -2   4  10       88.15       84.57      4.36 o 
  -1   4  10        9.77        1.43      1.67 o 
   0   4  10       67.63       67.18      3.60 o 
   1   4  10       23.08       21.92      1.88 o 
   2   4  10       20.22       17.95      2.18 o 
   3   4  10        0.71        0.03      1.26 o 
   4   4  10       19.37       20.33      1.58 o 
   5   4  10       19.86       24.11      4.94 o 
   6   4  10        4.45        4.85      2.52 o 
  -2   5  10        4.80        5.73      2.30 o 
  -1   5  10       46.64       54.46      3.57 o 
   0   5  10        0.94       -1.42      1.60 o 
   1   5  10        0.96        0.48      1.56 o 
   2   5  10       94.92       91.17      3.10 o 
   3   5  10       94.72       85.40      4.95 o 
   4   5  10       24.01       26.72      2.98 o 
   5   5  10        0.29       -2.76      1.84 o 
   6   5  10        4.07        2.73      2.19 o 
  -1   6  10        3.11        6.63      2.45 o 
   0   6  10        0.96        0.36      1.89 o 
   1   6  10       16.35       16.62      2.52 o 
   2   6  10       34.85       36.77      3.04 o 
   3   6  10        9.47        8.05      2.14 o 
   4   6  10       26.61       26.87      3.02 o 
   5   6  10       54.84       60.95      2.80 o 
   1   7  10        8.83        7.54      2.40 o 
   2   7  10       34.36       37.60      3.55 o 
   3   7  10      117.76      110.62      5.21 o 
   4   7  10       21.32       17.72      2.82 o 
  -1  -2  11      210.56      236.73      8.52 o 
   0  -2  11        0.45       -0.97      2.41 o 
   1  -2  11       31.40       38.34      3.88 o 
  -2  -1  11       24.92       26.48      3.55 o 
  -1  -1  11        6.80       11.45      3.11 o 
   0  -1  11       73.04       81.10      5.02 o 
   1  -1  11        6.76       10.02      2.75 o 
   2  -1  11        2.24        0.81      2.33 o 
   3  -1  11        5.68        6.35      2.57 o 
  -3   0  11        0.03       -1.83      2.87 o 
  -2   0  11        3.54        2.68      2.60 o 
  -1   0  11       93.58      109.34      5.57 o 
   0   0  11        3.23       -2.82      2.20 o 
   1   0  11        0.49       -1.41      2.03 o 
   2   0  11       12.97       19.53      2.87 o 
   3   0  11        2.14        3.08      2.17 o 
   4   0  11       12.12        8.24      2.58 o 
  -3   1  11        0.20        0.43      2.79 o 
  -2   1  11       11.49       15.25      3.26 o 
  -1   1  11        0.01        1.84      2.24 o 
   0   1  11       44.47       41.87      3.77 o 
   1   1  11       27.95       37.74      3.40 o 
   2   1  11       18.81       20.14      2.98 o 
   3   1  11       11.29        7.91      2.38 o 
   4   1  11        9.37        9.76      1.80 o 
  -2   2  11        1.36        1.40      2.37 o 
  -1   2  11       83.19       82.46      4.71 o 
   0   2  11        7.55        7.53      2.08 o 
   1   2  11        0.72        0.55      1.88 o 
   2   2  11        3.57        4.70      1.52 o 
   3   2  11       10.92        8.10      1.57 o 
   4   2  11       31.83       32.32      2.47 o 
   5   2  11        7.55        7.49      1.90 o 
  -2   3  11       39.75       45.58      3.77 o 
  -1   3  11       13.36       21.22      2.74 o 
   0   3  11       46.50       46.87      2.50 o 
   1   3  11      102.11      101.21      3.37 o 
   2   3  11       46.36       40.67      2.38 o 
   3   3  11        1.83        1.20      1.40 o 
   4   3  11        2.24        4.13      1.52 o 
   5   3  11       42.03       41.07      2.76 o 
  -1   4  11       35.35       30.52      3.27 o 
   0   4  11       77.66       91.38      4.39 o 
   1   4  11        0.05       -0.20      1.35 o 
   2   4  11       37.12       39.48      4.36 o 
   3   4  11       15.92       15.73      1.93 o 
   4   4  11       42.80       45.47      2.64 o 
   5   4  11        5.00        6.46      1.68 o 
   0   5  11       54.72       61.63      3.98 o 
   1   5  11       30.09       25.67      2.88 o 
   2   5  11       16.75        9.02      2.34 o 
   3   5  11        0.05       -1.47      1.40 o 
   4   5  11        9.30        7.36      2.72 o 
   2   6  11        8.14        8.25      2.26 o 
   3   6  11        6.00        6.62      2.33 o 
   0   1  12        2.35        3.32      2.58 o 
   1   1  12       70.35       68.66      4.58 o 
   2   1  12       28.79       32.14      3.66 o 
   0   2  12       29.80       29.60      3.72 o 
   1   2  12        8.86       10.72      2.76 o 
   2   2  12        3.59        2.28      2.17 o 
   1   3  12       11.85       14.36      1.89 o 
   2   3  12        1.55        1.44      1.64 o 
                                                 
